# Supplementary material for: Comparative analysis of HiSeq3000 and BGISEQ-500 sequencing platform with shotgun metagenomic sequencing data
Source: Genomics Inform. 2023 Dec 29;21(4):e49. doi: 10.5808/gi.23072 (PMC10788357; doi:10.5808/gi.23072)
Supplement: Supplementary Table. 1. — Sequencing reads statistics at different stages of processing steps. Reads were normalized or downsampled on the basis of equal base count. The reference base count for each sample point base was chosen based on minimum base count among genereated sequences per sample point [file gi-23072-Supplementary-Table.xlsx]

## Sheet: Supplementary Table S1
Supplementary Table S1: Sequencing reads statistics at different stages of processing steps. Reads were normalized or downsampled on the basis of equal base count. The reference base count for each sample point base was chosen based on minimum base count among genereated sequences per sample point.
Sample alias	Sequencing platform	Sample Name	Original raw reads stats						Downsampled reads stats								Preprocessed reads stats
			total reads (M)	reads	bases	Length (bp)	Duplicate reads (%)	GC content (%)	Downsampled	total reads (M)	reads	bases	Length (bp)	Duplicate reads (%)	GC content (%)	Q > 20	total reads (M)	reads	bases	Length (bp)	Duplicate reads (%)	GC content (%)	Q > 20
HH071	HiSeq3000	HH071_fw	111	221904830	33507629330	151	2.7	54	Yes	89.4	178873180	27009850180	151	2.2	54	99.992	83.2	166487560	20493698478	123	1.8	54	99.9779
	HiSeq3000	HH071_rv	111			151	2.1	54	Yes	89.4			151	1.8	54	98.8272	83.2			122	1.8	54	98.626
	BGISEQ-500	L02_5012_1	135	270098502	27009850180	100	1.1	53	No	135	270098502	27009850180	100	1.1	53	99.9959	133.5	266952890	25810575779	97	0.8	53	99.9973
	BGISEQ-500	L02_5012_2	135			100	1.2	53	No	135			100	1.2	53	94.2275	133.5			97	0.9	53	94.6985
HH076	HiSeq3000	HH076_fw	140.5	280951920	42423739920	151	3.3	52	Yes	111.1	222184340	33549835340	151	2.7	52	99.9882	95.6	191168520	22503863253	118	2.1	53	99.9622
	HiSeq3000	HH076_rv	140.5			151	2.6	52	Yes	111.1			151	2.2	52	99.2561	95.6			117	2.2	53	99.0078
	BGISEQ-500	L02_5034_1	167.7	335498354	33549835340	100	1.3	53	No	167.7	335498354	33549835340	100	1.3	53	99.9963	165.7	331496952	32072896482	97	1.1	53	99.9975
	BGISEQ-500	L02_5034_2	167.7			100	1.3	53	No	167.7			100	1.3	53	96.163	165.7			97	1.2	53	96.4653
HH087	HiSeq3000	HH087_fw	138.8	277507638	41903653338	151	3.6	55	Yes	116.3	232541070	35113701570	151	3.1	55	99.9857	115.5	230944868	29918637208	130	2.2	55	99.9671
	HiSeq3000	HH087_rv	138.8			151	2.5	55	Yes	116.3			151	2.2	55	97.6911	115.5			129	2	55	97.5951
	BGISEQ-500	L02_5056_1	175.6	351137016	35113701570	100	1.1	55	No	175.6	351137016	35113701570	100	1.1	55	99.9968	174	347971746	33655697360	97	0.8	55	99.9977
	BGISEQ-500	L02_5056_2	175.6			100	1	55	No	175.6			100	1	55	95.4155	174			97	0.9	55	95.8007
HH103	HiSeq3000	HH103_fw	117.2	234421812	35397693612	151	3.1	52	Yes	102.8	205562168	31039887368	151	2.8	52	99.9916	93.5	187046952	22745658605	122	2.2	53	99.9767
	HiSeq3000	HH103_rv	117.2			151	2.5	52	Yes	102.8			151	2.3	52	98.9788	93.5			121	2.2	53	98.7573
	BGISEQ-500	L02_5078_1	155.2	310398874	31039887368	100	1.3	52	No	155.2	310398874	31039887368	100	1.3	52	99.9971	153.7	307491338	29748194810	97	1.2	52	99.9979
	BGISEQ-500	L02_5078_2	155.2			100	1.4	52	No	155.2			100	1.4	52	95.7297	153.7			97	1.3	52	96.0105
ST123	HiSeq3000	ST123_fw	111.4	222881892	33655165692	151	3.3	55	No	111.4	222881892	33655165692	151	3.3	55	99.9835	110.3	220551650	28519493151	130	2.6	55	99.9606
	HiSeq3000	ST123_rv	111.4			151	2.6	55	No	111.4			151	2.6	55	98.2122	110.3			128	2.4	55	98.0727
	BGISEQ-500	L01_50910_1	182.4	364785460	36478546000	100	0.5	53	Yes	168.3	336551656	33655165692	100	0.5	53	99.9912	165	329937406	31840404589	97	0.5	52	99.9975
	BGISEQ-500	L01_50910_2	182.4			100	0.5	53	Yes	168.3			100	0.5	53	94.6932	165			96	0.8	53	95.6616
ST152	HiSeq3000	ST152_fw	130	259930916	39249568316	151	3.9	56	Yes	92.3	184561618	27868804318	151	3	56	99.9801	91.6	183117032	23713455350	130	2.2	56	99.9551
	HiSeq3000	ST152_rv	130			151	2.9	56	Yes	92.3			151	2.3	56	97.7846	91.6			128	2	56	97.6693
	BGISEQ-500	L01_5112_1	139.3	278688046	27868804318	100	0.7	53	No	139.3	278688046	27868804318	100	0.7	53	99.9914	136.9	273868078	26403919952	97	0.7	53	99.9975
	BGISEQ-500	L01_5112_2	139.3			100	0.8	54	No	139.3			100	0.8	54	93.1676	136.9			96	1.1	54	94.414
ST167	HiSeq3000	ST167_fw	153.1	306128992	46225477792	151	3.5	54	Yes	109.7	219362028	33123666228	151	2.7	54	99.9784	108.7	217407592	28123456862	130	2	54	99.9487
	HiSeq3000	ST167_rv	153.1			151	2.6	54	Yes	109.7			151	2.1	54	97.8643	108.7			128	1.9	53	97.7293
	BGISEQ-500	L01_5134_1	165.6	331236662	33123666228	100	0.8	51	No	165.6	331236662	33123666228	100	0.8	51	99.9896	162.3	324675946	31321527953	97	0.6	51	99.9969
	BGISEQ-500	L01_5134_2	165.6			100	0.7	51	No	165.6			100	0.7	51	93.9209	162.3			96	1	51	95.0261
ST182	HiSeq3000	ST182_fw	77.1	154192266	23283032166	151	3.1	55	No	77.1	154192266	23283032166	151	3.1	55	99.9811	76.1	152100468	19612633151	130	2.3	55	99.9542
	HiSeq3000	ST182_rv	77.1			151	2.5	55	No	77.1			151	2.5	55	97.7298	76.1			128	2.1	55	97.5684
	BGISEQ-500	L01_5156_1	153.3	306528034	30652803400	100	0.9	52	Yes	116.4	232830322	23283032166	100	0.8	52	99.9904	114.5	229054392	22081032192	97	0.8	52	99.9973
	BGISEQ-500	L01_5156_2	153.3			100	0.9	53	Yes	116.4			100	0.8	53	92.9694	114.5			96	0.9	53	94.2335
ST192	HiSeq3000	ST192_fw	101.7	203349936	30705840336	151	3.7	53	No	101.7	203349936	30705840336	151	3.7	53	99.9868	100.8	201636612	26110882605	130	2.7	53	99.9675
	HiSeq3000	ST192_rv	101.7			151	2.8	53	No	101.7			151	2.8	53	97.7184	100.8			129	2.4	53	97.5896
	BGISEQ-500	L02_5334_1	178.2	356411574	35641157400	100	1.5	51	Yes	153.5	307058402	30705840336	100	1.3	51	99.9519	151.3	302593484	29179104082	97	1.2	51	99.9962
	BGISEQ-500	L02_5334_2	178.2			100	1.4	52	Yes	153.5			100	1.2	52	94.2177	151.3			96	1.1	52	95.1032
ST203	HiSeq3000	ST203_fw	122.2	244458440	36913224440	151	4.1	55	Yes	109.6	219132240	33088968240	151	3.7	55	99.9783	108.6	217121632	28088244290	130	2.6	55	99.9504
	HiSeq3000	ST203_rv	122.2			151	3.2	55	Yes	109.6			151	3	55	97.5351	108.6			128	2.5	54	97.4067
	BGISEQ-500	L02_5356_1	165.4	330889684	33088968240	100	3.6	51	No	165.4	330889684	33088968240	100	3.6	51	99.949	162.9	325840726	31416596075	97	3.5	51	99.9957
	BGISEQ-500	L02_5356_2	165.4			100	3.4	52	No	165.4			100	3.4	52	94.0528	162.9			96	3.3	52	94.9878
ST211	HiSeq3000	ST211_fw	129.3	258693082	39062655382	151	3.6	55	Yes	126.3	252656582	38151143882	151	3.5	55	99.982	125.2	250353780	32381541621	130	2.7	55	99.9567
	HiSeq3000	ST211_rv	129.3			151	2.6	55	Yes	126.3			151	2.6	55	97.1753	125.2			128	2.4	55	97.0527
	BGISEQ-500	L02_5378_1	190.8	381511440	38151143882	100	1	51	No	190.8	381511440	38151143882	100	1	51	99.9598	187.4	374748030	36170163944	97	1	51	99.996
	BGISEQ-500	L02_5378_2	190.8			100	1	51	No	190.8			100	1	51	95.6785	187.4			96	1	51	96.3762
ST230	HiSeq3000	ST230_fw	118.1	236289334	35679689434	151	3.4	56	Yes	85	169997638	25669643338	151	2.4	56	99.9855	84.4	168701214	21852760077	130	1.9	56	99.9647
	HiSeq3000	ST230_rv	118.1			151	2.5	56	Yes	85			151	1.9	56	98.4561	84.4			129	1.8	56	98.3472
	BGISEQ-500	L02_53940_1	128.3	256696432	25669643338	100	1.4	52	No	128.3	256696432	25669643338	100	1.4	52	99.9502	125.7	251490364	24250976969	97	1.2	52	99.9959
	BGISEQ-500	L02_53940_2	128.3			100	1.3	53	No	128.3			100	1.3	53	94.1204	125.7			96	1.2	52	95.045

## Sheet: Supplementary Table S2.1
Supplementary Table2.1: Taxonomy table showing the number of reads classified for a specific sample using a particular combination of classifier and reference database.
	sample alias
	HH071	HH076	HH087	HH103	ST123	ST152	ST167	ST182	ST192	ST203	ST211	ST230
HiSeq3000	HH071	HH076	HH087	HH103	ST123	ST152	ST167	ST182	ST192	ST203	ST211	ST230
BGISEQ-500	L02_5012	L02_5034	L02_5056	L02_5078	L01_50910	L01_5112	L01_5134	L01_5156	L02_5334	L02_5356	L02_5378	L02_53940
Sequencing platform: Illumina HiSeq3000, BGISEQ-500
Taxonomic classifier: Kaiju, Kraken2
Reference database: RefSeq, MAR (MarRef + MarDb)
Database type: Nucleotide (nucl), Protein (prot)
	Taxonomic ranks/levels							Count of sequencing reads assigned to a particular taxonomic group using RefSeq as the reference database
NCBI taxonomic ids	domain	phylum	class	order	family	genus	species	HH071_kaiju_refseq_prot	HH071_kraken_refseq_nucl	HH076_kaiju_refseq_prot	HH076_kraken_refseq_nucl	HH087_kaiju_refseq_prot	HH087_kraken_refseq_nucl	HH103_kaiju_refseq_prot	HH103_kraken_refseq_nucl	L01_50910_kaiju_refseq_prot	L01_50910_kraken_refseq_nucl	L01_5112_kaiju_refseq_prot	L01_5112_kraken_refseq_nucl	L01_5134_kaiju_refseq_prot	L01_5134_kraken_refseq_nucl	L01_5156_kaiju_refseq_prot	L01_5156_kraken_refseq_nucl	L02_5012_kaiju_refseq_prot	L02_5012_kraken_refseq_nucl	L02_5034_kaiju_refseq_prot	L02_5034_kraken_refseq_nucl	L02_5056_kaiju_refseq_prot	L02_5056_kraken_refseq_nucl	L02_5078_kaiju_refseq_prot	L02_5078_kraken_refseq_nucl	L02_5334_kaiju_refseq_prot	L02_5334_kraken_refseq_nucl	L02_5356_kaiju_refseq_prot	L02_5356_kraken_refseq_nucl	L02_5378_kaiju_refseq_prot	L02_5378_kraken_refseq_nucl	L02_53940_kaiju_refseq_prot	L02_53940_kraken_refseq_nucl	ST123_kaiju_refseq_prot	ST123_kraken_refseq_nucl	ST152_kaiju_refseq_prot	ST152_kraken_refseq_nucl	ST167_kaiju_refseq_prot	ST167_kraken_refseq_nucl	ST182_kaiju_refseq_prot	ST182_kraken_refseq_nucl	ST192_kaiju_refseq_prot	ST192_kraken_refseq_nucl
2	Bacteria							588694	402801	607773	393960	882412	666995	652006	403096	990699	470160	876013	411096	997465	436445	716960	327611	1004650	436344	1126469	500648	1279659	651061	1131677	451952	1099984	430459	968171	435910	1113335	503887	729275	349236	782131	625426	652807	516639	762151	562063	536067	417678	766324	508469
9	Bacteria	Proteobacteria	Gammaproteobacteria	Enterobacterales	Erwiniaceae	Buchnera	Buchnera aphidicola	1545	415	1818	663	2364	538	1657	523	3155	874	2543	678	2882	916	2059	478	2435	508	3323	816	3379	581	2718	623	2922	755	2746	838	3536	1012	2050	517	2370	685	1953	519	2295	744	1604	376	2180	683
10	Bacteria	Proteobacteria	Gammaproteobacteria	Cellvibrionales	Cellvibrionaceae	Cellvibrio		1837	57	2849	73	3335	71	1414	41	6194	184	4997	132	6184	207	4048	149	2857	79	5667	185	4314	99	2218	61	4544	146	6222	221	8306	246	4069	146	4978	142	3735	121	4923	147	3192	114	3612	139
13	Bacteria	Dictyoglomi	Dictyoglomia	Dictyoglomales	Dictyoglomaceae	Dictyoglomus		4276	129	3553	78	5513	179	6112	79	3840	92	3728	82	3688	60	2841	65	6636	135	5797	90	6830	183	9810	126	6250	107	3417	66	3712	96	2575	81	3197	124	2889	116	3273	90	2294	65	5194	101
16	Bacteria	Proteobacteria	Betaproteobacteria	Nitrosomonadales	Methylophilaceae	Methylophilus		0	4	0	3	0	1	0	2	0	8	0	8	0	10	0	10	0	2	0	1	0	4	0	1	0	10	0	7	0	9	0	9	0	10	0	7	0	11	0	10	0	8
18	Bacteria	Proteobacteria	delta/epsilon subdivisions	Deltaproteobacteria	Desulfuromonadales	Desulfuromonadaceae	Pelobacter	7337	266	6845	316	8854	274	7436	203	7005	188	6808	247	8919	260	5650	155	10696	287	11224	414	11216	285	11878	258	11486	291	7866	235	8622	227	5446	181	6402	199	6222	244	7806	276	4957	146	8936	288
20	Bacteria	Proteobacteria	Alphaproteobacteria	Caulobacterales	Caulobacteraceae	Phenylobacterium		214	60	303	81	434	158	162	101	647	139	496	97	499	110	330	87	334	92	456	117	585	174	253	134	292	89	535	116	641	161	420	113	584	163	380	109	416	140	260	95	266	91
22	Bacteria	Proteobacteria	Gammaproteobacteria	Alteromonadales	Shewanellaceae	Shewanella		25856	2623	36872	4679	42407	3731	22212	2334	62532	6460	52198	5168	63158	6697	43063	4339	38201	3206	67627	6861	53404	4307	34943	2943	53627	5666	60340	6190	76999	8181	42515	3927	53035	5845	42971	4513	54005	6037	35347	3858	43339	4959
23	Bacteria	Proteobacteria	Gammaproteobacteria	Alteromonadales	Shewanellaceae	Shewanella	Shewanella colwelliana	0	0	0	0	0	0	0	0	0	0	0	0	0	0	0	0	0	0	0	0	0	0	0	0	0	0	0	0	0	0	0	0	0	0	0	0	0	0	0	0	0	0
24	Bacteria	Proteobacteria	Gammaproteobacteria	Alteromonadales	Shewanellaceae	Shewanella	Shewanella putrefaciens	549	191	775	284	816	213	694	198	1056	371	939	340	1225	363	884	238	853	202	1405	378	980	272	1046	203	1216	348	1195	368	1452	464	728	240	860	334	709	274	1063	357	664	218	959	274
29	Bacteria	Proteobacteria	delta/epsilon subdivisions	Deltaproteobacteria	Myxococcales			5557	3795	5916	3716	10123	6826	5286	3557	9162	4045	8090	3654	8740	3484	7194	3162	7948	3827	9689	4345	12920	7020	8064	3911	8620	3611	9422	4047	10973	4712	7006	3365	8861	5843	7845	5059	8456	5067	7312	4657	7736	4732
31	Bacteria	Proteobacteria	delta/epsilon subdivisions	Deltaproteobacteria	Myxococcales	Cystobacterineae	Myxococcaceae	14816	2692	14854	2728	26315	4660	14035	2727	23444	3044	20406	2536	20237	2513	16293	2157	19659	2746	23950	3126	31469	4767	20139	2868	20030	2428	21065	2675	24711	3230	17471	2385	24340	4183	20258	3336	20874	3498	17130	2895	19448	3193
32	Bacteria	Proteobacteria	delta/epsilon subdivisions	Deltaproteobacteria	Myxococcales	Cystobacterineae	Myxococcaceae	2473	641	2412	596	4376	1063	2378	608	3845	707	3313	597	3311	592	2516	537	3265	629	3890	674	5245	1133	3359	650	3292	597	3447	673	3829	700	2858	541	4055	1043	3404	801	3503	866	2711	727	3109	729
34	Bacteria	Proteobacteria	delta/epsilon subdivisions	Deltaproteobacteria	Myxococcales	Cystobacterineae	Myxococcaceae	9706	2978	9387	2972	16683	4724	9784	3014	15826	3286	13477	2654	13793	2560	10767	2193	13163	2786	15335	3224	20470	4753	14314	2811	13570	2312	13686	2745	16140	3188	11433	2392	15732	4118	12954	3447	13359	3378	10612	3021	12696	3098
35	Bacteria	Proteobacteria	delta/epsilon subdivisions	Deltaproteobacteria	Myxococcales	Cystobacterineae	Myxococcaceae	5541	1710	5564	1579	9628	2608	5692	1715	8635	1753	7204	1433	7715	1394	6234	1144	7349	1522	8797	1718	11570	2678	8282	1596	7870	1286	7798	1476	9136	1783	6448	1291	9041	2459	7361	1904	8037	1978	6394	1648	7664	1701
39	Bacteria	Proteobacteria	delta/epsilon subdivisions	Deltaproteobacteria	Myxococcales	Cystobacterineae	Archangiaceae	10514	1645	10755	1592	18767	2996	10596	1774	16474	1935	14108	1646	14393	1626	11381	1370	14373	1774	17233	2044	22331	3161	14905	1864	14529	1625	15101	1706	17101	2013	12316	1512	17385	2673	14126	2059	15092	2194	12206	1868	14129	2031
43	Bacteria	Proteobacteria	delta/epsilon subdivisions	Deltaproteobacteria	Myxococcales	Cystobacterineae	Archangiaceae	17974	3575	17448	3388	32007	5669	18733	3616	29335	3776	25121	3190	25600	3055	20216	2568	24649	3132	28767	3784	38061	5662	26564	3543	25668	3019	26205	3165	30118	3722	21465	2931	29294	5261	24665	3996	25508	4289	20175	3605	24013	3883
48	Bacteria	Proteobacteria	delta/epsilon subdivisions	Deltaproteobacteria	Myxococcales	Cystobacterineae	Archangiaceae	24877	4522	24401	4198	45196	7236	25176	4475	41128	4827	35347	3933	34838	3802	27131	3268	33615	4120	39021	4478	54145	7192	35771	4366	34194	3754	35607	4055	41266	4846	30202	3653	42039	6514	34631	5070	35459	5316	28496	4529	32851	4841
49	Bacteria	Proteobacteria	delta/epsilon subdivisions	Deltaproteobacteria	Myxococcales	Sorangiineae	Polyangiaceae	4593	543	4971	624	8195	919	4494	526	6390	649	6149	579	5927	537	5352	465	5844	593	6908	689	10047	1109	5902	587	6132	518	6829	602	8109	760	4691	509	6828	816	6483	778	6659	721	6304	676	6481	638
52	Bacteria	Proteobacteria	delta/epsilon subdivisions	Deltaproteobacteria	Myxococcales	Sorangiineae	Polyangiaceae	38012	5601	40373	5629	71017	8954	37467	5188	53811	5588	49284	5070	49475	4751	41960	4113	47771	4992	57145	5895	79953	9126	48432	4968	49572	4713	53831	5174	63200	6206	40409	4245	60437	7797	55435	6768	57319	6806	50393	6243	52263	6203
56	Bacteria	Proteobacteria	delta/epsilon subdivisions	Deltaproteobacteria	Myxococcales	Sorangiineae	Polyangiaceae	88086	20734	91585	20583	164537	33373	88932	19430	137203	21292	122311	18086	121326	16875	100041	14665	114685	18405	136864	21143	190902	33157	122031	17787	120602	16003	129192	18253	152766	22215	101519	16099	146965	30101	129695	25293	133137	25573	113302	22691	120719	22630
59	Bacteria	Proteobacteria	Betaproteobacteria	Neisseriales	Neisseriaceae	Vitreoscilla		0	0	1	0	0	0	0	0	0	0	0	0	0	0	0	0	0	0	0	0	0	0	0	0	0	0	1	0	0	0	0	0	0	0	0	0	0	0	0	0	0	0
63	Bacteria	Proteobacteria	Betaproteobacteria	Neisseriales	Neisseriaceae	Vitreoscilla	Vitreoscilla filiformis	2891	679	3456	804	4981	1064	2681	700	5871	946	5208	842	5726	890	4097	706	4328	700	6350	1059	6344	1167	4316	749	5009	808	5521	869	6595	1133	4303	693	5105	1040	4337	945	4794	904	3429	729	4087	800
68	Bacteria	Proteobacteria	Gammaproteobacteria	Xanthomonadales	Xanthomonadaceae	Lysobacter		5665	1295	8107	1494	10482	2310	4592	1129	11623	1903	10703	1615	11126	1599	7980	1346	7973	1368	13635	1925	12547	2503	6619	1206	9125	1292	11082	1649	13426	2053	9446	1482	12274	2503	10239	2149	10951	2065	7676	1658	8316	1608
69	Bacteria	Proteobacteria	Gammaproteobacteria	Xanthomonadales	Xanthomonadaceae	Lysobacter	Lysobacter enzymogenes	5541	2748	6347	3017	10161	4110	4999	2588	10759	3076	9353	2628	9695	2625	7017	1958	7353	2293	10590	3127	12147	4071	7311	2292	8082	2121	9458	2489	11396	3071	7807	2249	10840	3912	8996	3293	9531	3356	6734	2726	7559	2717
75	Bacteria	Proteobacteria	Alphaproteobacteria	Caulobacterales	Caulobacteraceae	Caulobacter		5327	1542	5779	1628	10379	2922	4980	1678	12706	2586	10662	2242	10560	2022	7134	1530	7237	1656	10279	1843	13364	3285	7591	1851	7886	1519	10476	1945	12409	2287	8961	2012	12786	3176	10040	2518	10017	2291	6571	1645	7026	1698
81	Bacteria	Proteobacteria	Alphaproteobacteria	Hyphomicrobiales	Hyphomicrobiaceae	Hyphomicrobium		2474	152	2599	189	5852	333	9427	543	4777	222	5669	293	5519	230	3800	181	2968	158	3065	206	7108	387	9260	463	4572	235	4021	189	4143	227	2930	139	5735	334	7100	423	6734	387	4255	235	4322	253
85	Bacteria	Proteobacteria	Alphaproteobacteria	Hyphomonadales	Hyphomonadaceae	Hyphomonas		298	108	378	101	506	214	273	142	707	207	602	197	633	144	445	106	420	141	592	175	708	283	449	173	463	135	621	170	746	195	469	155	720	220	493	212	617	169	425	139	431	145
86	Bacteria	Proteobacteria	Alphaproteobacteria	Hyphomonadales	Hyphomonadaceae	Hyphomonas	Hyphomonas jannaschiana	0	0	0	0	0	0	0	0	0	0	0	0	0	0	0	0	0	0	0	0	0	0	0	0	0	0	0	0	0	0	0	0	0	0	0	0	0	0	0	0	0	0
87	Bacteria	Proteobacteria	Alphaproteobacteria	Hyphomonadales	Hyphomonadaceae	Hyphomonas	unclassified Hyphomonas	0	0	0	0	0	0	0	0	0	0	0	0	0	0	0	0	0	0	0	0	0	0	0	0	0	0	0	0	0	0	0	0	0	0	0	0	0	0	0	0	0	0
94	Bacteria	Proteobacteria	Alphaproteobacteria	Rhodospirillales	Stellaceae	Stella	Stella humosa	30600	4663	28750	3878	74822	10044	32705	5030	91936	10139	77874	8559	62987	6369	45146	4875	46062	5085	59132	5266	101049	12201	54935	6330	45103	4401	59993	5581	71249	6901	60743	6606	83391	10965	68595	9377	53517	6570	35381	4703	35235	4438
99	Bacteria	Proteobacteria	Alphaproteobacteria	Hyphomicrobiales	Xanthobacteraceae	Ancylobacter		191	35	234	54	435	68	275	40	533	82	517	78	439	58	335	59	306	50	422	69	617	80	417	47	397	40	401	56	494	68	346	41	440	71	418	81	442	69	295	43	278	47
105	Bacteria	FCB group	Bacteroidetes/Chlorobi group	Bacteroidetes	Cytophagia	Cytophagales	Spirosomaceae	5942	32	6685	51	7872	37	5198	31	10885	52	9131	48	13133	51	8219	35	10012	24	11371	48	10280	55	8433	39	11919	48	12205	42	14461	79	8117	47	8573	31	6806	38	9729	42	5974	23	8850	37
107	Bacteria	FCB group	Bacteroidetes/Chlorobi group	Bacteroidetes	Cytophagia	Cytophagales	Cytophagaceae	9905	213	11209	269	14487	286	9458	205	18611	377	15381	295	20073	392	13165	254	16252	276	19031	286	18442	305	14906	284	18720	355	19095	328	23039	764	13518	240	15228	296	11978	248	15774	355	10083	234	14405	334
112	Bacteria	PVC group	Planctomycetes	Planctomycetia	Planctomycetales			539	54	621	46	730	64	473	46	1320	97	1176	96	1365	103	889	75	1090	75	1348	90	1195	101	879	50	1058	71	1294	123	1454	91	1103	90	843	88	697	85	832	91	634	69	740	77
113	Bacteria	PVC group	Planctomycetes	Planctomycetia	Gemmatales	Gemmataceae	Gemmata	13955	1368	13556	1255	23329	2068	12796	1086	28652	1709	24330	1467	23870	1302	17021	1042	21415	1502	25154	1688	31463	2417	20314	1422	20361	1162	23392	1353	27359	1607	22698	1281	23914	1937	19210	1559	20061	1509	14616	1296	17318	1415
114	Bacteria	PVC group	Planctomycetes	Planctomycetia	Gemmatales	Gemmataceae	Gemmata	16916	3422	16266	2903	26244	4701	16828	2994	31537	3630	27595	3065	27721	2903	21180	2265	25892	3237	30291	3503	35769	5158	26625	3225	25625	2627	27431	2885	30693	3429	25237	2885	25732	4201	21597	3328	23704	3458	17703	2822	21601	3077
122	Bacteria	PVC group	Planctomycetes	Planctomycetia	Planctomycetales	Planctomycetaceae	Gimesia	8174	482	9447	729	11381	654	7848	506	17719	968	15837	893	17764	895	12785	670	13608	631	18994	973	17269	875	13325	636	15573	763	17260	862	19694	1009	15384	813	12476	795	10929	678	13517	837	9931	572	11846	622
123	Bacteria	PVC group	Planctomycetes	Planctomycetia	Pirellulales	Pirellulaceae	Pirellula	103	1	151	6	141	6	106	5	369	11	287	14	341	12	291	6	221	7	345	17	301	5	172	6	297	12	391	13	406	16	334	10	186	11	174	14	218	16	152	6	162	9
124	Bacteria	PVC group	Planctomycetes	Planctomycetia	Pirellulales	Pirellulaceae	Blastopirellula	0	0	0	0	0	0	0	0	0	0	0	0	0	0	0	0	0	0	0	0	0	0	0	0	0	0	0	0	0	0	0	0	0	0	0	0	0	0	0	0	0	0
126	Bacteria	PVC group	Planctomycetes	Planctomycetia	Planctomycetales	Planctomycetaceae		1584	335	1823	341	2621	598	1493	331	4081	582	3518	501	3804	529	2736	331	2817	476	3919	570	4095	632	2639	471	2936	440	3695	517	4088	572	3538	475	2784	604	2286	475	2713	629	1847	387	2142	489
133	Bacteria	Proteobacteria	Alphaproteobacteria	Hyphomicrobiales	Methylocystaceae	Methylocystis		3295	506	3518	557	6394	1022	3928	625	6933	916	6312	792	6078	711	4361	554	4678	534	5869	672	8076	1171	5750	727	5376	528	5758	638	6696	740	4873	594	6657	1152	6002	1027	5620	850	3877	618	4367	582
134	Bacteria	Proteobacteria	Alphaproteobacteria	Hyphomicrobiales	Methylocystaceae	Methylocystis	Methylocystis parvus	4137	1058	4636	1192	7973	1862	5079	1184	8484	1837	7629	1641	7695	1527	5764	1154	5956	1048	7865	1382	10021	2166	7463	1296	6863	1317	7204	1328	8650	1692	6030	1222	8063	2049	7317	1916	6983	1692	5010	1180	6052	1177
136	Bacteria	Spirochaetes	Spirochaetia	Spirochaetales				207	35	173	29	204	25	210	25	221	21	200	20	239	54	172	25	333	44	317	38	296	37	366	73	346	71	228	33	248	38	133	10	140	15	157	11	155	28	100	11	226	41
137	Bacteria	Spirochaetes	Spirochaetia	Spirochaetales	Spirochaetaceae			3400	211	2709	139	3400	187	3652	224	3184	156	3083	152	4742	273	2773	168	5961	331	5082	268	5175	254	6682	321	6874	375	3570	215	3907	268	2098	124	2416	128	2075	141	3158	215	1937	164	4346	310
138	Bacteria	Spirochaetes	Spirochaetia	Spirochaetales	Borreliaceae	Borrelia		1153	134	944	181	1509	172	1263	187	1400	182	1237	151	1415	250	909	131	1798	177	1702	200	1977	165	1916	214	1830	235	1363	228	1487	275	840	141	1146	147	936	134	1198	197	724	85	1378	195
139	Bacteria	Spirochaetes	Spirochaetia	Spirochaetales	Borreliaceae	Borreliella	Borreliella burgdorferi	49	30	43	48	85	29	62	50	76	37	73	26	83	44	55	14	92	23	62	45	97	28	93	32	87	29	60	37	64	46	56	15	62	32	57	25	58	25	34	20	71	45
140	Bacteria	Spirochaetes	Spirochaetia	Spirochaetales	Borreliaceae	Borrelia	Borrelia hermsii	166	69	162	82	198	50	190	88	184	39	150	50	204	88	127	41	264	55	250	71	256	60	262	76	217	72	199	62	200	82	136	35	161	45	127	45	188	69	115	41	210	60
141	Bacteria	Spirochaetes	Spirochaetia	Spirochaetales	Borreliaceae	Borrelia	Borrelia parkeri	0	10	0	16	0	17	0	17	0	11	0	7	0	23	0	15	0	8	0	7	0	10	0	13	0	25	0	16	0	28	0	15	0	11	0	3	0	15	0	11	0	23
142	Bacteria	Spirochaetes	Spirochaetia	Spirochaetales	Borreliaceae	Borrelia	Borrelia turicatae	67	13	28	26	57	13	65	21	53	18	73	17	55	33	34	15	83	20	75	31	74	16	65	19	83	19	56	12	75	27	36	12	65	16	48	11	46	20	46	10	64	23
143	Bacteria	Spirochaetes	Spirochaetia	Spirochaetales	Borreliaceae	Borrelia	Borrelia anserina	0	54	0	53	0	36	0	55	0	43	0	29	0	64	0	27	0	58	0	52	0	36	0	51	0	57	0	54	0	42	0	45	0	37	0	23	0	58	0	21	0	49
146	Bacteria	Spirochaetes	Spirochaetia	Spirochaetales	Spirochaetaceae	Spirochaeta		123	1	134	6	166	3	125	6	166	3	134	1	184	1	105	0	252	2	210	2	197	1	263	6	244	7	140	2	193	3	94	2	137	1	117	0	160	3	80	3	182	6
154	Bacteria	Spirochaetes	Spirochaetia	Spirochaetales	Spirochaetaceae	Spirochaeta	Spirochaeta thermophila	9886	616	8080	525	11464	812	11634	720	8590	481	7935	506	10649	485	7443	390	15091	713	13418	697	14408	872	18715	828	15718	645	8954	467	10271	596	5942	383	7379	567	6526	490	8989	617	6187	423	12290	690
157	Bacteria	Spirochaetes	Spirochaetia	Spirochaetales	Treponemataceae	Treponema		6545	308	5381	272	8192	312	7104	310	6813	301	6047	275	8052	352	5437	202	10020	404	9796	370	10478	406	11741	473	10543	437	6835	269	7910	326	4610	213	5904	266	4948	189	6372	305	4371	178	8231	322
158	Bacteria	Spirochaetes	Spirochaetia	Spirochaetales	Treponemataceae	Treponema	Treponema denticola	0	167	0	199	0	185	0	246	0	132	0	143	0	211	0	98	0	199	0	203	0	195	0	250	0	220	0	135	0	180	0	88	0	109	0	93	0	138	0	82	0	216
159	Bacteria	Spirochaetes	Spirochaetia	Brachyspirales	Brachyspiraceae	Brachyspira	Brachyspira hyodysenteriae	89	100	103	136	137	71	103	139	160	86	107	72	159	116	90	82	159	96	137	96	164	73	186	112	163	130	154	89	202	128	91	67	95	62	55	63	117	105	49	48	108	109
160	Bacteria	Spirochaetes	Spirochaetia	Spirochaetales	Treponemataceae	Treponema	Treponema pallidum	0	20	0	13	0	16	0	17	0	7	0	2	0	11	0	5	0	6	0	14	0	14	0	29	0	16	0	10	0	7	0	8	0	4	0	6	0	8	0	9	0	16
161	Bacteria	Spirochaetes	Spirochaetia	Spirochaetales	Treponemataceae	Treponema	Treponema pallidum	124	0	71	0	150	1	124	0	118	0	88	0	133	1	78	0	161	0	127	0	172	0	189	0	145	0	111	1	126	2	71	0	110	1	102	0	116	0	81	2	149	1
162	Bacteria	Spirochaetes	Spirochaetia	Spirochaetales	Treponemataceae	Treponema	Treponema phagedenis	3039	193	2788	215	3555	193	3428	213	3525	174	2898	188	3997	215	2565	130	4570	238	4477	246	4696	223	5457	251	5095	276	3444	188	3956	259	2293	112	2837	137	2444	165	3310	200	2220	101	4088	232
166	Bacteria	Spirochaetes	Spirochaetia	Spirochaetales	Treponemataceae	Treponema	unclassified Treponema	0	0	0	0	0	0	0	0	0	0	0	0	0	0	0	0	0	0	0	0	0	0	0	0	0	0	0	0	0	0	0	0	0	0	0	0	0	0	0	0	0	0
170	Bacteria	Spirochaetes	Spirochaetia	Leptospirales	Leptospiraceae			121	2	88	1	152	0	108	3	212	1	180	4	169	6	130	4	201	4	190	1	245	4	220	3	210	1	172	3	216	1	180	4	156	2	126	1	136	6	92	0	122	1
171	Bacteria	Spirochaetes	Spirochaetia	Leptospirales	Leptospiraceae	Leptospira		10632	244	10424	315	17033	275	10720	267	17639	330	14110	266	17148	325	11367	209	16080	293	17863	356	21738	332	16158	328	16839	355	16804	301	18553	353	12068	210	15638	261	12114	208	14596	285	9880	161	13831	287
173	Bacteria	Spirochaetes	Spirochaetia	Leptospirales	Leptospiraceae	Leptospira	Leptospira interrogans	2985	191	2809	286	5022	200	3109	237	5049	316	3789	224	4799	278	3285	168	4354	203	4856	266	5973	237	4604	228	4588	261	4809	290	5551	353	3523	205	4902	265	3618	165	4433	240	3117	162	4126	201
174	Bacteria	Spirochaetes	Spirochaetia	Leptospirales	Leptospiraceae	Leptospira	Leptospira borgpetersenii	594	148	545	191	779	185	679	174	841	207	663	170	818	242	601	131	855	171	875	247	983	225	908	215	910	186	771	182	883	223	553	131	750	191	590	141	692	172	453	135	829	154
176	Bacteria	Spirochaetes	Spirochaetia	Leptospirales	Leptospiraceae	Leptospira	Leptospira interrogans	22	6	31	4	46	4	41	4	43	5	37	1	37	4	52	3	45	1	51	4	60	2	56	4	52	2	40	5	59	6	33	4	32	3	25	1	29	2	18	3	40	1
179	Bacteria	Nitrospirae	Nitrospira	Nitrospirales	Nitrospiraceae	Leptospirillum		7629	536	6256	399	12371	720	8194	558	11249	588	9366	442	9367	476	6691	323	11296	659	10987	527	15765	884	12399	613	10222	511	8652	421	10909	595	7655	399	9892	574	8078	429	7983	488	5966	309	8556	478
191	Bacteria	Proteobacteria	Alphaproteobacteria	Rhodospirillales	Azospirillaceae	Azospirillum		26918	7239	26234	6329	60967	15489	31401	8478	75031	14627	63288	12622	57766	10584	41887	8302	40518	8273	48925	8123	81454	18259	50783	10783	44214	7708	53917	9307	63375	10971	49917	9924	69303	16202	57323	14234	48468	10598	32314	7567	35010	7680
192	Bacteria	Proteobacteria	Alphaproteobacteria	Rhodospirillales	Azospirillaceae	Azospirillum	Azospirillum brasilense	9353	5561	9279	5141	19365	10429	10334	6217	21987	9280	19043	8085	17732	7006	12866	5355	14134	5699	16702	5956	24789	11710	16316	7198	14497	5474	16211	6353	19509	7597	15259	6465	20419	10819	17489	9187	15599	7512	10891	5625	12003	5861
193	Bacteria	Proteobacteria	Alphaproteobacteria	Rhodospirillales	Azospirillaceae	Azospirillum	Azospirillum lipoferum	194	26	152	24	328	67	256	48	463	66	423	61	415	68	318	52	276	37	295	40	446	76	417	50	370	43	367	63	398	51	338	50	382	63	347	65	309	31	245	38	276	35
194	Bacteria	Proteobacteria	delta/epsilon subdivisions	Epsilonproteobacteria	Campylobacterales	Campylobacteraceae	Campylobacter	6790	812	6477	1014	9739	799	7407	788	9805	922	8195	741	9914	1020	6739	624	10459	754	11474	1081	12620	852	11828	833	11924	1162	9424	902	10904	1128	6760	639	8182	827	6882	658	7975	929	5442	491	9037	1036
195	Bacteria	Proteobacteria	delta/epsilon subdivisions	Epsilonproteobacteria	Campylobacterales	Campylobacteraceae	Campylobacter	493	123	529	175	759	108	599	153	772	150	686	111	872	176	524	75	811	102	905	170	880	97	942	112	956	164	827	147	940	187	517	93	629	94	550	83	679	169	473	82	735	154
196	Bacteria	Proteobacteria	delta/epsilon subdivisions	Epsilonproteobacteria	Campylobacterales	Campylobacteraceae	Campylobacter	577	84	600	99	793	100	725	101	776	89	672	75	771	108	542	57	905	99	1027	97	1068	115	1042	86	979	139	693	117	944	145	487	53	640	62	510	68	662	102	473	75	755	94
197	Bacteria	Proteobacteria	delta/epsilon subdivisions	Epsilonproteobacteria	Campylobacterales	Campylobacteraceae	Campylobacter	684	147	695	235	977	118	824	189	1068	199	847	133	1119	201	700	96	1095	134	1200	187	1244	143	1213	135	1291	198	943	210	1216	240	731	113	805	172	741	129	801	187	583	78	972	156
198	Bacteria	Proteobacteria	delta/epsilon subdivisions	Epsilonproteobacteria	Campylobacterales	Campylobacteraceae	Campylobacter	494	71	500	121	769	79	524	83	731	118	560	71	701	112	489	53	696	68	784	77	944	64	824	80	886	97	685	100	887	137	457	87	610	107	505	67	570	81	391	42	689	95
199	Bacteria	Proteobacteria	delta/epsilon subdivisions	Epsilonproteobacteria	Campylobacterales	Campylobacteraceae	Campylobacter	1050	175	945	198	1363	193	1044	154	1233	214	1085	168	1474	203	976	145	1467	166	1602	239	1681	214	1599	173	1735	214	1537	221	1579	247	822	137	1084	192	922	141	1169	197	751	130	1329	196
200	Bacteria	Proteobacteria	delta/epsilon subdivisions	Epsilonproteobacteria	Campylobacterales	Campylobacteraceae	Campylobacter	843	261	914	291	1225	307	1037	246	1145	246	1073	252	1371	267	917	218	1361	299	1625	358	1647	334	1690	290	1666	283	1165	249	1491	338	849	190	1036	282	849	235	1108	273	737	200	1237	267
201	Bacteria	Proteobacteria	delta/epsilon subdivisions	Epsilonproteobacteria	Campylobacterales	Campylobacteraceae	Campylobacter	167	125	203	147	253	119	187	112	284	169	223	99	290	184	195	87	253	115	319	157	330	104	321	119	365	191	302	146	360	191	186	95	228	86	190	94	237	131	129	79	268	162
202	Bacteria	Proteobacteria	delta/epsilon subdivisions	Epsilonproteobacteria	Campylobacterales	Campylobacteraceae	Campylobacter	760	76	743	106	1078	66	805	80	1071	95	913	49	1108	92	778	50	1119	81	1288	109	1388	83	1295	75	1386	106	1020	74	1208	98	775	44	919	72	741	44	894	101	638	57	1021	106
203	Bacteria	Proteobacteria	delta/epsilon subdivisions	Epsilonproteobacteria	Campylobacterales	Campylobacteraceae	Campylobacter	355	99	316	120	498	157	463	110	494	111	387	105	561	129	371	85	567	134	594	130	614	192	730	143	695	122	469	105	600	143	360	87	413	153	311	98	457	135	297	91	535	122
204	Bacteria	Proteobacteria	delta/epsilon subdivisions	Epsilonproteobacteria	Campylobacterales	Campylobacteraceae	Campylobacter	555	300	533	297	735	359	642	240	714	281	617	256	760	304	507	213	785	288	812	323	932	390	881	299	946	254	695	261	870	307	475	210	630	328	517	247	658	292	410	254	777	294
206	Bacteria	Proteobacteria	delta/epsilon subdivisions	Epsilonproteobacteria	Campylobacterales	Campylobacteraceae	Campylobacter	935	172	918	250	1464	171	1080	167	1359	213	1168	153	1489	231	975	144	1521	146	1605	227	1754	173	1730	172	1749	289	1334	191	1521	297	993	126	1212	165	989	108	1121	208	791	99	1366	260
209	Bacteria	Proteobacteria	delta/epsilon subdivisions	Epsilonproteobacteria	Campylobacterales	Helicobacteraceae	Helicobacter	2073	214	2018	303	3085	316	2166	280	2932	311	2706	249	2990	328	2074	233	3165	273	3420	393	3967	371	3462	434	3312	395	2850	300	3311	331	2035	221	2551	264	2126	204	2454	284	1730	209	2720	321
210	Bacteria	Proteobacteria	delta/epsilon subdivisions	Epsilonproteobacteria	Campylobacterales	Helicobacteraceae	Helicobacter	1630	711	1823	1118	2376	768	2007	930	2574	1057	2265	779	2998	1090	1882	625	2602	716	2941	1043	2952	941	2972	978	2742	943	2525	929	3699	1229	1920	666	2091	840	1720	745	2219	957	1394	548	2164	809
212	Bacteria	Proteobacteria	delta/epsilon subdivisions	Epsilonproteobacteria	Campylobacterales	Helicobacteraceae	Helicobacter	0	22	0	22	0	14	0	28	0	21	0	18	0	44	0	32	0	19	0	23	0	32	0	29	0	39	0	28	0	36	0	22	0	24	0	15	0	20	0	10	0	33
213	Bacteria	Proteobacteria	delta/epsilon subdivisions	Epsilonproteobacteria	Campylobacterales	Helicobacteraceae	Helicobacter	977	97	899	117	1491	83	1029	100	1449	140	1200	76	1610	107	933	75	1592	103	1635	123	1722	100	1599	118	1695	129	1431	103	1635	262	1035	77	1229	84	942	77	1305	94	786	53	1283	109
217	Bacteria	Proteobacteria	delta/epsilon subdivisions	Epsilonproteobacteria	Campylobacterales	Helicobacteraceae	Helicobacter	1017	93	983	119	1445	105	1138	116	1360	140	1183	85	1374	140	903	72	1458	113	1650	140	1746	107	1725	140	1607	151	1332	132	1470	178	925	100	1252	98	984	99	1143	124	816	71	1306	151
222	Bacteria	Proteobacteria	Betaproteobacteria	Burkholderiales	Alcaligenaceae	Achromobacter		7955	3120	9157	3450	15186	5159	8022	3035	17590	4392	15421	4052	15321	3531	11283	2782	11738	3057	17185	4248	19560	5619	12579	3094	12888	3009	15066	3513	18662	4457	12463	3178	16482	5190	13858	4658	14215	4210	9706	3309	10929	3410
226	Bacteria	Proteobacteria	Gammaproteobacteria	Alteromonadales	Alteromonadaceae	Alteromonas/Salinimonas group	Alteromonas	9525	641	14500	1180	16281	854	8071	590	26715	1951	20066	1289	24016	1689	16229	1059	13634	749	26343	1718	20124	937	12405	648	19289	1382	23874	1743	29909	2202	17065	1017	21979	1569	16770	1025	21258	1529	13734	922	16357	1184
227	Bacteria	Proteobacteria	Gammaproteobacteria	Alteromonadales	Pseudoalteromonadaceae	Pseudoalteromonas	Pseudoalteromonas carrageenovora	619	173	872	257	1018	155	543	138	1491	364	1039	355	1518	419	894	236	864	191	1555	334	1101	194	783	181	1279	371	1382	368	1789	532	980	244	1181	296	831	198	1233	321	735	164	986	290
228	Bacteria	Proteobacteria	Gammaproteobacteria	Alteromonadales	Pseudoalteromonadaceae	Pseudoalteromonas	Pseudoalteromonas haloplanktis	0	0	0	0	0	0	0	0	0	0	0	0	0	0	0	0	0	0	0	0	0	0	0	0	0	0	0	0	0	0	0	0	0	0	0	0	0	0	0	0	0	0
232	Bacteria	Proteobacteria	Gammaproteobacteria	Alteromonadales	Alteromonadaceae	Alteromonas/Salinimonas group	Alteromonas	0	0	0	0	0	0	0	0	0	0	0	0	0	0	0	0	0	0	0	0	0	0	0	0	0	0	0	0	0	0	0	0	0	0	0	0	0	0	0	0	0	0
234	Bacteria	Proteobacteria	Alphaproteobacteria	Hyphomicrobiales	Brucellaceae	Brucella/Ochrobactrum group	Brucella	1920	608	2348	787	3842	1160	2463	775	5283	1120	4707	1148	4578	1014	3161	689	3037	648	4179	1015	5159	1317	4027	828	3513	768	4080	936	4911	1100	3443	816	4571	1282	4174	1157	4073	1148	2586	695	2767	751
235	Bacteria	Proteobacteria	Alphaproteobacteria	Hyphomicrobiales	Brucellaceae	Brucella/Ochrobactrum group	Brucella	19	10	27	9	54	19	28	22	59	26	58	13	47	22	41	15	32	14	47	11	71	24	41	24	42	10	49	15	61	16	42	11	67	10	49	17	66	14	29	10	40	13
237	Bacteria	FCB group	Bacteroidetes/Chlorobi group	Bacteroidetes	Flavobacteriia	Flavobacteriales	Flavobacteriaceae	9418	785	13736	1930	11613	708	7952	497	17529	1835	14602	1366	22944	2434	13807	1229	15194	1038	20927	1818	14732	737	13306	627	20506	1630	21559	2137	26678	3038	12611	1079	13919	1746	11310	1278	17507	2191	10331	1045	15268	1372
238	Bacteria	FCB group	Bacteroidetes/Chlorobi group	Bacteroidetes	Flavobacteriia	Flavobacteriales	Weeksellaceae	1165	268	1343	436	1591	196	1061	233	1745	333	1619	253	2040	493	1233	254	1778	289	2314	437	1804	208	1670	262	2031	397	2008	442	2433	537	1444	222	1419	306	1378	229	1609	398	1057	187	1653	305
239	Bacteria	FCB group	Bacteroidetes/Chlorobi group	Bacteroidetes	Flavobacteriia	Flavobacteriales	Flavobacteriaceae	0	0	0	0	0	0	0	0	0	0	0	0	0	0	0	0	0	0	0	0	0	0	0	0	0	0	0	0	0	0	0	0	0	0	0	0	0	0	0	0	0	0
244	Bacteria	Terrabacteria group	Firmicutes	Bacilli	Bacillales	Planococcaceae	Planomicrobium	0	0	0	0	0	0	0	0	0	0	0	0	0	0	0	0	0	0	0	0	0	0	0	0	0	0	0	0	0	0	0	0	0	0	0	0	0	0	0	0	0	0
246	Bacteria	FCB group	Bacteroidetes/Chlorobi group	Bacteroidetes	Flavobacteriia	Flavobacteriales	Weeksellaceae	481	192	605	300	669	158	518	212	891	269	710	184	1159	339	683	194	863	190	966	271	843	145	920	163	1146	296	1063	335	1149	379	636	164	707	231	551	142	820	248	504	153	788	247
247	Bacteria	FCB group	Bacteroidetes/Chlorobi group	Bacteroidetes	Flavobacteriia	Flavobacteriales	Weeksellaceae	2762	299	3286	550	3404	231	2115	262	4762	500	3913	311	6403	685	3635	339	4104	297	5576	523	4146	248	3660	262	5547	524	5879	596	7130	718	3461	330	3734	342	2941	272	4799	566	2667	255	4217	431
250	Bacteria	FCB group	Bacteroidetes/Chlorobi group	Bacteroidetes	Flavobacteriia	Flavobacteriales	Weeksellaceae	1196	484	1477	680	1660	428	1099	475	2068	600	1731	474	2466	903	1536	429	1875	489	2451	723	1951	424	1773	467	2419	703	2344	689	2786	858	1490	414	1567	480	1330	420	1964	684	1172	352	1905	597
253	Bacteria	FCB group	Bacteroidetes/Chlorobi group	Bacteroidetes	Flavobacteriia	Flavobacteriales	Weeksellaceae	1372	434	1599	640	1823	365	1226	450	2406	592	1958	419	2877	767	1739	392	2169	416	2627	615	2296	379	2064	441	2650	581	2621	705	3130	801	1562	376	1887	469	1391	339	2111	621	1273	305	2080	541
254	Bacteria	FCB group	Bacteroidetes/Chlorobi group	Bacteroidetes	Flavobacteriia	Flavobacteriales	Weeksellaceae	790	291	1006	513	942	270	719	330	1438	446	1191	296	1663	542	1024	289	1199	286	1654	476	1190	239	1205	294	1491	439	1482	595	1853	635	1014	272	1005	349	935	293	1250	478	682	235	1203	370
259	Bacteria	FCB group	Bacteroidetes/Chlorobi group	Bacteroidetes	Sphingobacteriia	Sphingobacteriales	Sphingobacteriaceae	2434	310	2571	453	2849	347	2247	277	3397	446	2884	325	4344	478	2786	299	3730	351	4203	455	3501	358	3412	356	4517	482	3744	449	4507	541	2371	295	2664	377	2249	315	3371	457	2095	262	3316	436
262	Bacteria	Proteobacteria	Gammaproteobacteria	Thiotrichales	Francisellaceae	Francisella		3856	501	4615	839	5856	609	3512	434	7911	1007	6481	807	7850	1219	5572	691	6121	562	8367	1054	7747	704	5788	488	7218	944	7797	1121	9288	1407	5408	658	6573	826	5286	583	6309	913	4169	502	5401	816
263	Bacteria	Proteobacteria	Gammaproteobacteria	Thiotrichales	Francisellaceae	Francisella	Francisella tularensis	464	88	609	118	915	96	452	118	1180	142	1024	118	1094	163	732	115	728	92	1077	142	1144	99	771	88	1020	143	1164	165	1226	182	832	101	1064	133	819	97	948	145	599	49	721	124
264	Bacteria	Proteobacteria	Gammaproteobacteria	Thiotrichales	Francisellaceae	Francisella	Francisella tularensis	269	72	327	112	453	57	363	55	589	97	466	100	619	137	397	75	503	72	611	120	598	65	541	63	590	104	587	120	671	140	382	73	436	77	378	59	533	119	296	66	485	80
265	Bacteria	Proteobacteria	Alphaproteobacteria	Rhodobacterales	Rhodobacteraceae	Paracoccus		4801	1941	5731	2150	9435	3668	5352	2184	12505	3748	11222	3500	10607	2790	7296	1995	7461	2083	10425	2604	12592	4166	8312	2533	7819	2032	9734	2659	11754	2969	8335	2528	11145	4187	9925	3655	9521	3015	6012	2083	6160	2148
266	Bacteria	Proteobacteria	Alphaproteobacteria	Rhodobacterales	Rhodobacteraceae	Paracoccus	Paracoccus denitrificans	2051	1010	2169	1110	3927	1727	2675	1132	4669	1739	4334	1620	3933	1312	2789	1036	2993	1008	4114	1366	5045	2014	4039	1264	3237	952	3519	1233	4354	1453	3243	1192	4363	1898	3896	1684	3647	1594	2442	1123	2827	1031
267	Bacteria	Proteobacteria	Alphaproteobacteria	Rhodobacterales	Rhodobacteraceae	Paracoccus	unclassified Paracoccus (in: Bacteria)	0	0	0	0	0	0	0	0	0	0	0	0	0	0	0	0	0	0	0	0	0	0	0	0	0	0	0	0	0	0	0	0	0	0	0	0	0	0	0	0	0	0
270	Bacteria	Terrabacteria group	Deinococcus-Thermus	Deinococci	Thermales	Thermaceae	Thermus	8229	1596	7564	1416	13577	2423	10154	1958	10995	1592	10655	1520	9817	1389	7826	1125	12475	1858	12423	1692	17007	2775	15181	2039	11405	1632	9841	1395	11183	1550	8119	1207	10900	1834	9465	1656	9171	1644	7164	1345	9972	1728
274	Bacteria	Terrabacteria group	Deinococcus-Thermus	Deinococci	Thermales	Thermaceae	Thermus	2494	629	2476	657	4408	869	3346	752	3502	590	3197	532	3159	536	2560	419	3682	641	3925	659	5304	1025	4947	781	3920	557	3131	470	3536	636	2660	474	3614	713	3109	623	3111	618	2534	506	3540	633
283	Bacteria	Proteobacteria	Betaproteobacteria	Burkholderiales	Comamonadaceae	Comamonas		1831	694	2180	767	3288	1047	1619	664	3953	955	3269	896	3737	940	2608	698	2556	768	3986	1062	4047	1114	2558	747	3252	826	3610	911	4330	1098	2727	723	3724	1068	3018	1018	3475	991	2317	794	2572	891
285	Bacteria	Proteobacteria	Betaproteobacteria	Burkholderiales	Comamonadaceae	Comamonas	Comamonas testosteroni	1146	542	1510	738	2168	811	1137	496	2371	859	1979	732	2405	874	1669	585	1668	548	2478	1044	2646	882	1696	576	2101	693	2312	835	2852	1059	1731	671	2384	909	1783	847	2245	954	1522	622	1815	747
286	Bacteria	Proteobacteria	Gammaproteobacteria	Pseudomonadales	Pseudomonadaceae	Pseudomonas		77559	55573	104302	72067	138801	88645	71664	48903	189516	88832	161042	80381	186106	87926	134014	69656	116030	59749	198022	101047	178412	98176	112181	54525	153221	75012	183331	87685	227476	109046	134881	66728	168130	101214	138178	86691	160900	97856	108867	72736	123982	78282
287	Bacteria	Proteobacteria	Gammaproteobacteria	Pseudomonadales	Pseudomonadaceae	Pseudomonas	Pseudomonas aeruginosa group	8954	4471	10870	5381	15773	6533	8867	4301	18550	6068	16555	5166	17852	5840	13415	4540	13185	4394	19405	6513	19583	7102	13528	4285	15958	4847	17342	5463	21512	6887	13695	4356	16929	7002	14630	5787	16160	6586	11320	4950	13475	5163
288	Bacteria	Proteobacteria	Gammaproteobacteria	Alteromonadales	Pseudoalteromonadaceae	Pseudoalteromonas	Pseudoalteromonas atlantica	120	23	182	26	191	22	127	22	291	70	241	34	306	56	216	31	197	26	335	44	265	41	194	27	270	38	309	64	408	86	180	35	290	57	187	26	285	43	148	27	241	37
292	Bacteria	Proteobacteria	Betaproteobacteria	Burkholderiales	Burkholderiaceae	Burkholderia	Burkholderia cepacia complex	1103	1032	1171	1084	1883	1567	1011	883	2054	1197	1872	1063	1856	872	1413	725	1556	888	2041	1117	2361	1519	1560	726	1558	720	1961	908	2299	1188	1512	846	2096	1666	1782	1286	1814	1243	1277	1012	1406	994
293	Bacteria	Proteobacteria	Alphaproteobacteria	Caulobacterales	Caulobacteraceae	Brevundimonas	Brevundimonas diminuta	415	501	431	522	834	818	360	484	833	646	782	575	706	524	536	366	601	474	686	555	969	819	568	500	609	392	682	440	878	596	581	468	839	771	772	691	690	617	402	476	597	458
294	Bacteria	Proteobacteria	Gammaproteobacteria	Pseudomonadales	Pseudomonadaceae	Pseudomonas	Pseudomonas fluorescens group	4900	5455	5897	7438	8516	8459	4837	4942	10319	8603	8766	7532	9771	8278	7112	6333	7079	5419	10882	9608	10731	8813	7585	5197	8471	7141	9771	8179	11692	10056	7427	6111	9581	9723	7698	8105	8953	9244	5890	6800	7276	7279
296	Bacteria	Proteobacteria	Gammaproteobacteria	Pseudomonadales	Pseudomonadaceae	Pseudomonas	Pseudomonas chlororaphis group	294	459	398	620	474	616	282	423	632	766	574	658	628	767	422	616	472	462	750	879	610	739	488	509	588	695	588	699	721	897	454	516	503	754	497	623	484	716	356	595	486	681
297	Bacteria	Proteobacteria	Hydrogenophilalia	Hydrogenophilales	Hydrogenophilaceae	Hydrogenophilus	Hydrogenophilus thermoluteolus	5611	910	6637	913	9569	1314	5288	687	10025	1233	9199	1091	9958	1063	7760	896	7853	975	11830	1213	11942	1476	8040	813	9150	992	9927	1152	12300	1569	7533	882	9964	1421	8457	1151	9352	1308	6904	941	7902	1029
300	Bacteria	Proteobacteria	Gammaproteobacteria	Pseudomonadales	Pseudomonadaceae	Pseudomonas	Pseudomonas aeruginosa group	3668	2693	4629	3467	6877	4283	3447	2372	8304	4080	7049	3621	8233	3833	6046	3030	5336	2696	8633	4426	8194	4638	5273	2496	7128	3247	8241	3830	9921	4734	6083	2871	8156	4658	6552	4084	7482	4600	5162	3362	6137	3620
301	Bacteria	Proteobacteria	Gammaproteobacteria	Pseudomonadales	Pseudomonadaceae	Pseudomonas	Pseudomonas aeruginosa group	829	537	1006	617	1292	791	841	486	1525	774	1411	698	1555	734	1073	605	1203	551	1699	827	1628	848	1186	521	1444	655	1417	734	1672	933	1115	564	1370	937	1333	746	1316	842	1014	616	1264	727
303	Bacteria	Proteobacteria	Gammaproteobacteria	Pseudomonadales	Pseudomonadaceae	Pseudomonas	Pseudomonas putida group	8861	6892	10763	8977	15659	10420	8374	6383	18872	10187	16493	8981	17988	10024	13032	7681	12595	7009	20198	11593	19215	11309	13248	6688	15213	8258	17850	9684	21992	11940	13568	7647	17845	12171	14800	10420	16280	11517	11264	8503	12750	9211
305	Bacteria	Proteobacteria	Betaproteobacteria	Burkholderiales	Burkholderiaceae	Ralstonia	Ralstonia solanacearum	5175	2788	5608	2973	9326	4080	5902	2887	10758	3317	9410	2982	9764	2833	7603	2175	7713	2528	10413	3346	11817	4174	8982	2968	9300	2592	9531	2580	11616	3346	7465	2402	9304	3937	8062	3432	8449	3294	6163	2510	7551	2871
306	Bacteria	Proteobacteria	Gammaproteobacteria	Pseudomonadales	Pseudomonadaceae	Pseudomonas	unclassified Pseudomonas	0	0	0	0	0	0	0	0	0	0	0	0	0	0	0	0	0	0	0	0	0	0	0	0	0	0	0	0	0	0	0	0	0	0	0	0	0	0	0	0	0	0
316	Bacteria	Proteobacteria	Gammaproteobacteria	Pseudomonadales	Pseudomonadaceae	Pseudomonas	Pseudomonas stutzeri group	9304	7319	12656	9559	17263	12234	8194	6419	21772	11606	18890	10567	21020	11448	15128	9194	13389	7740	22556	13178	21208	13025	12630	6888	17436	9720	20575	11576	25488	14641	15489	8651	20882	13968	17028	12059	19373	13328	13164	9953	14829	10667
317	Bacteria	Proteobacteria	Gammaproteobacteria	Pseudomonadales	Pseudomonadaceae	Pseudomonas	Pseudomonas syringae group	376	809	525	1186	784	1223	355	756	973	1349	774	1102	963	1308	655	916	615	828	1006	1528	941	1396	644	835	759	943	907	1225	1063	1518	709	967	846	1449	587	1221	867	1515	540	955	610	1097
321	Bacteria	Proteobacteria	Gammaproteobacteria	Pseudomonadales	Pseudomonadaceae	Pseudomonas	Pseudomonas syringae group	168	143	176	168	246	186	157	125	368	212	331	196	363	200	252	167	254	144	330	259	339	169	244	132	314	186	358	226	402	233	251	158	298	215	252	209	277	216	216	186	228	206
323	Bacteria	Proteobacteria	Gammaproteobacteria	Pseudomonadales	Pseudomonadaceae	Pseudomonas	Pseudomonas syringae group	215	49	200	109	340	88	228	73	393	104	322	95	439	95	301	51	304	45	356	103	382	107	303	41	307	75	354	115	436	146	260	88	323	148	276	104	361	108	280	78	335	93
329	Bacteria	Proteobacteria	Betaproteobacteria	Burkholderiales	Burkholderiaceae	Ralstonia	Ralstonia pickettii	1147	661	1177	545	1832	979	1416	816	1921	765	1649	643	1669	575	1253	410	1623	668	1959	632	2224	1036	2097	927	1495	535	1604	564	1991	713	1292	487	2113	1017	1544	746	1590	666	1088	482	1276	569
333	Bacteria	Proteobacteria	Gammaproteobacteria	Pseudomonadales	Pseudomonadaceae	Pseudomonas	Pseudomonas chlororaphis group	141	114	310	148	229	141	148	92	269	136	244	119	247	145	208	112	179	89	538	171	298	156	203	93	219	134	250	132	361	170	217	111	255	138	232	124	236	165	144	130	187	143
337	Bacteria	Proteobacteria	Betaproteobacteria	Burkholderiales	Burkholderiaceae	Burkholderia	Burkholderia glumae	1468	1185	1522	1169	2802	1845	1371	1068	3004	1346	2547	1161	2681	1116	1963	886	2032	993	2891	1264	3352	1812	1987	876	2171	847	2618	1151	3231	1350	2105	988	2746	1811	2386	1604	2422	1391	1787	1206	1984	1146
338	Bacteria	Proteobacteria	Gammaproteobacteria	Xanthomonadales	Xanthomonadaceae	Xanthomonas		8685	4936	11806	5826	15135	7782	7609	4403	17573	6604	15772	6024	16823	5895	12393	4882	12082	4649	19711	7226	18741	8090	11270	4458	14426	5309	16571	6052	20887	7465	13152	4996	17448	8154	14755	7122	16552	7291	11514	5691	12853	5846
339	Bacteria	Proteobacteria	Gammaproteobacteria	Xanthomonadales	Xanthomonadaceae	Xanthomonas	Xanthomonas campestris	709	876	909	1197	1308	1395	636	787	1463	1176	1244	1055	1330	1116	916	879	960	843	1550	1388	1546	1415	984	756	1053	935	1330	1108	1543	1402	1042	934	1544	1448	1290	1250	1318	1328	907	1068	978	1072
340	Bacteria	Proteobacteria	Gammaproteobacteria	Xanthomonadales	Xanthomonadaceae	Xanthomonas	Xanthomonas campestris	482	287	536	323	805	383	400	237	924	391	826	321	911	332	632	300	648	276	909	373	990	426	577	211	751	310	796	344	1002	461	689	313	979	456	790	381	818	409	591	329	625	324
343	Bacteria	Proteobacteria	Gammaproteobacteria	Xanthomonadales	Xanthomonadaceae	Xanthomonas	Xanthomonas translucens	772	735	1038	784	1368	951	637	596	1536	647	1272	612	1510	628	1110	522	1115	633	1658	906	1648	973	1024	524	1282	585	1480	650	1777	795	1100	506	1539	931	1286	755	1438	823	1025	715	1261	676
346	Bacteria	Proteobacteria	Gammaproteobacteria	Xanthomonadales	Xanthomonadaceae	Xanthomonas	Xanthomonas citri group	420	379	520	502	782	557	402	333	826	539	702	431	711	472	554	352	590	356	794	603	955	566	630	326	700	405	808	474	942	608	579	415	830	578	679	502	693	586	534	443	609	436
347	Bacteria	Proteobacteria	Gammaproteobacteria	Xanthomonadales	Xanthomonadaceae	Xanthomonas	Xanthomonas oryzae	854	719	1096	983	1576	1099	907	715	1942	1082	1681	1002	1809	994	1356	747	1419	673	2037	1135	1997	1176	1373	657	1634	743	1723	962	2087	1229	1474	744	1740	1229	1416	1122	1607	1176	1133	864	1328	902
352	Bacteria	Proteobacteria	Gammaproteobacteria	Pseudomonadales	Pseudomonadaceae	Azotobacter group	Azotobacter	2582	655	3115	668	4370	1074	2492	616	5642	871	5064	767	5650	768	4300	601	3594	689	5803	850	5520	1083	3727	670	5042	667	5616	737	6937	923	3979	610	5316	1067	4365	982	5052	919	3683	712	4060	738
353	Bacteria	Proteobacteria	Gammaproteobacteria	Pseudomonadales	Pseudomonadaceae	Azotobacter group	Azotobacter	1966	875	2427	978	3606	1354	2033	874	4600	1109	4040	1070	4415	1000	3431	870	3063	850	4699	1242	4552	1372	3124	857	3962	937	4301	998	5348	1253	3273	872	4145	1366	3690	1261	4059	1238	2893	959	3266	1074
354	Bacteria	Proteobacteria	Gammaproteobacteria	Pseudomonadales	Pseudomonadaceae	Azotobacter group	Azotobacter	2767	1073	3415	1192	4560	1603	2562	935	5483	1369	4796	1305	5367	1361	4234	1149	4222	988	5980	1635	5813	1616	4032	910	4951	1164	5181	1379	6490	1731	3899	1104	5126	1635	4350	1462	4882	1556	3445	1150	4058	1298
356	Bacteria	Proteobacteria	Alphaproteobacteria	Hyphomicrobiales				44254	32382	50797	33449	90036	71098	58093	40029	127101	66449	117622	62951	107890	51709	73795	37245	74671	38653	97469	46255	133814	81359	96772	48941	82129	38133	96997	45999	114807	54727	85497	45883	103973	77324	94714	72509	86223	58262	55104	39584	58347	39332
357	Bacteria	Proteobacteria	Alphaproteobacteria	Hyphomicrobiales	Rhizobiaceae	Rhizobium/Agrobacterium group	Agrobacterium	1415	1304	1759	1547	2579	2180	1670	1453	3178	2227	2842	2092	2886	1908	1983	1299	2186	1351	3041	1986	3315	2482	2481	1621	2386	1447	2683	1741	3240	2151	2173	1613	2973	2493	2553	2364	2564	2144	1743	1504	1857	1486
358	Bacteria	Proteobacteria	Alphaproteobacteria	Hyphomicrobiales	Rhizobiaceae	Rhizobium/Agrobacterium group	Agrobacterium	4705	2891	5380	3614	8733	4811	5383	3109	10559	4840	9767	4368	9458	4238	6784	2984	7547	2964	9649	4607	11568	5405	8818	3632	8034	3477	8706	3752	10477	4739	7455	3266	9316	5225	8527	4812	7984	4602	5603	3239	6527	3362
359	Bacteria	Proteobacteria	Alphaproteobacteria	Hyphomicrobiales	Rhizobiaceae	Rhizobium/Agrobacterium group	Agrobacterium	426	407	470	487	721	649	545	488	838	677	749	619	769	651	587	412	645	459	799	616	903	743	838	553	748	519	710	528	861	629	570	486	787	803	680	635	736	700	475	463	611	484
374	Bacteria	Proteobacteria	Alphaproteobacteria	Hyphomicrobiales	Bradyrhizobiaceae	Bradyrhizobium		39158	15066	41298	15234	83719	28163	45666	16270	105760	26969	95092	24655	82311	20075	57950	15018	60043	16090	79020	19372	113242	32472	72218	18394	63020	15015	77515	18208	94313	22300	70866	18060	94939	31116	84001	28079	73388	22629	48427	16345	51553	16096
375	Bacteria	Proteobacteria	Alphaproteobacteria	Hyphomicrobiales	Bradyrhizobiaceae	Bradyrhizobium	Bradyrhizobium japonicum	5781	1142	6158	1088	11566	2114	6538	1209	14431	1828	13447	1655	9909	1358	7172	1039	9090	1121	10971	1406	15453	2403	9996	1414	7903	1132	9429	1256	11603	1567	9364	1223	13283	2323	11618	1997	9163	1753	6226	1295	6785	1244
376	Bacteria	Proteobacteria	Alphaproteobacteria	Hyphomicrobiales	Bradyrhizobiaceae	Bradyrhizobium	unclassified Bradyrhizobium	2052	925	2125	915	4054	1609	2291	990	5149	1648	4824	1440	4051	1146	2913	838	3015	1035	3923	1205	5434	1817	3490	1033	3335	829	3745	1068	4595	1225	3310	1054	4676	1891	4290	1640	3718	1371	2500	920	2676	967
379	Bacteria	Proteobacteria	Alphaproteobacteria	Hyphomicrobiales	Rhizobiaceae	Rhizobium/Agrobacterium group	Rhizobium	18364	7663	20839	8589	35401	13819	21977	8598	42587	13711	37863	12014	37809	11076	26538	7859	28682	8153	39167	10879	45790	15413	34894	9736	31148	8455	34496	10032	42247	12104	29200	9242	39269	15281	33809	13476	33328	12504	21929	8381	24964	8860
380	Bacteria	Proteobacteria	Alphaproteobacteria	Hyphomicrobiales	Rhizobiaceae	Sinorhizobium/Ensifer group	Sinorhizobium	3566	1865	4147	2056	7415	3616	4396	2238	8695	3451	8049	3087	7005	2442	4908	1829	5644	2077	7550	2644	9649	4061	6788	2420	5690	1843	6566	2206	7799	2724	6092	2181	8445	3909	7149	3490	6479	2815	4112	1952	4643	2060
381	Bacteria	Proteobacteria	Alphaproteobacteria	Hyphomicrobiales	Phyllobacteriaceae	Mesorhizobium	Mesorhizobium loti	934	980	760	1116	1410	1781	1437	1133	1177	1670	1025	1516	1094	1304	850	1000	1528	1014	1390	1365	1672	2013	2221	1199	1409	920	1025	1163	1149	1442	847	1118	1156	1940	907	1699	1086	1520	737	1059	1205	974
382	Bacteria	Proteobacteria	Alphaproteobacteria	Hyphomicrobiales	Rhizobiaceae	Sinorhizobium/Ensifer group	Sinorhizobium	10151	2672	11880	2958	18093	4537	11497	2841	20401	4205	18724	3756	19416	3310	14665	2567	15325	2843	21859	3691	23086	4977	17915	3269	17662	2784	18709	3042	22332	3690	15589	2939	19250	4893	17103	4320	17881	4010	12153	2831	14213	3044
384	Bacteria	Proteobacteria	Alphaproteobacteria	Hyphomicrobiales	Rhizobiaceae	Rhizobium/Agrobacterium group	Rhizobium	8910	3651	10411	4079	15285	6054	11611	4284	17555	5892	15768	5216	16484	4931	12341	3603	13425	3903	18084	4995	19431	6708	18028	4737	15759	3963	14893	4379	18294	5409	12770	4102	15910	6548	14224	5867	15059	5559	10258	3829	12854	4078
386	Bacteria	Proteobacteria	Alphaproteobacteria	Hyphomicrobiales	Rhizobiaceae	Rhizobium/Agrobacterium group	Rhizobium	2843	1177	2818	1243	4840	1725	4160	1217	5675	1694	5047	1577	5557	1457	3996	1011	4456	1133	5138	1530	6687	1963	6332	1306	5593	1063	5120	1268	6213	1548	4179	1164	4830	1928	4417	1702	4945	1625	3350	1085	4459	1194
387	Bacteria	Proteobacteria	Alphaproteobacteria	Hyphomicrobiales	Rhizobiaceae	Rhizobium/Agrobacterium group	Rhizobium	928	399	963	519	1675	766	1086	513	1909	708	1705	622	1635	584	1188	444	1409	436	1863	606	2033	878	1761	489	1483	472	1478	526	1806	667	1291	509	1682	799	1388	761	1441	740	1024	469	1190	535
394	Bacteria	Proteobacteria	Alphaproteobacteria	Hyphomicrobiales	Rhizobiaceae	Sinorhizobium/Ensifer group	Sinorhizobium	2645	1024	2683	1127	5304	1859	3681	1321	6189	1770	5636	1612	5159	1437	3736	1103	3853	1106	4529	1375	6499	2084	5604	1288	4453	1022	4659	1398	5600	1645	4194	1266	6180	2200	5516	1893	4748	1699	3149	1229	3468	1159
396	Bacteria	Proteobacteria	Alphaproteobacteria	Hyphomicrobiales	Rhizobiaceae	Rhizobium/Agrobacterium group	Rhizobium	1760	975	1983	1053	3055	1629	1892	1062	3410	1440	3115	1359	3066	1249	2203	952	2697	972	3412	1328	3844	1749	3063	1126	2795	957	2942	1112	3345	1448	2473	1108	2996	1724	2648	1607	2661	1497	1967	1050	2286	1070
399	Bacteria	Proteobacteria	Alphaproteobacteria	Hyphomicrobiales	Rhizobiaceae	Rhizobium/Agrobacterium group	Neorhizobium	1844	421	2041	436	3767	706	2155	441	4597	717	4257	608	3704	530	2660	397	2864	456	3780	565	5120	829	3473	551	3062	407	3454	466	4204	631	2957	457	4086	724	3761	637	3394	593	2155	412	2364	469
403	Bacteria	Proteobacteria	Gammaproteobacteria	Methylococcales	Methylococcaceae			4513	547	6095	998	7951	1065	4476	379	11106	1159	9702	1071	11468	1273	9575	1070	7335	660	13161	1745	11262	1087	7218	519	11608	1129	11745	1164	14728	1579	7857	745	9060	1243	7802	1106	9057	1268	6916	950	8235	1137
407	Bacteria	Proteobacteria	Alphaproteobacteria	Hyphomicrobiales	Methylobacteriaceae	Methylobacterium		11773	6373	13063	5987	24405	11768	13663	7235	28282	9587	25428	8434	23103	7112	16467	5390	17495	6264	22892	6808	32102	12855	20418	7728	18604	5703	21917	6815	25998	7977	19310	6908	26928	12043	23590	10507	21728	8800	14593	6429	15546	6686
408	Bacteria	Proteobacteria	Alphaproteobacteria	Hyphomicrobiales	Methylobacteriaceae	Methylorubrum	Methylorubrum extorquens	932	703	966	730	1656	1205	979	783	2032	1007	2051	977	1585	811	1111	579	1392	667	1623	840	2147	1264	1519	764	1307	644	1528	757	1712	903	1380	699	1843	1321	1644	1189	1396	982	930	719	1078	681
409	Bacteria	Proteobacteria	Alphaproteobacteria	Hyphomicrobiales	Methylobacteriaceae	Methylobacterium	unclassified Methylobacterium	0	0	0	0	0	0	0	0	0	0	0	0	0	0	0	0	0	0	0	0	0	0	0	0	0	0	0	0	0	0	0	0	0	0	0	0	0	0	0	0	0	0
413	Bacteria	Proteobacteria	Gammaproteobacteria	Methylococcales	Methylococcaceae	Methylococcus		4983	273	6453	301	8761	483	4607	252	9620	364	9176	388	9941	400	8802	353	6919	275	12136	439	10673	486	6939	221	10277	429	10337	435	13236	507	7428	324	9817	472	8376	411	9584	450	7570	375	8812	435
416	Bacteria	Proteobacteria	Gammaproteobacteria	Methylococcales	Methylococcaceae	Methylomonas		14349	1267	19217	1752	24707	2109	13349	1147	30904	2327	26936	1951	33426	2439	27154	1926	21159	1498	36917	2710	31671	2215	21272	1364	34255	2139	32599	2307	42079	3015	22130	1606	28457	2357	22930	2008	28453	2439	21576	1798	27108	1975
417	Bacteria	Proteobacteria	Gammaproteobacteria	Methylococcales	Methylothermaceae	Methylothermaceae incertae sedis	Methylomonas clara	0	275	0	555	0	375	0	261	0	552	0	509	0	605	0	467	0	348	0	754	0	459	0	315	0	578	0	572	0	764	0	392	0	513	0	452	0	593	0	396	0	572
425	Bacteria	Proteobacteria	Alphaproteobacteria	Hyphomicrobiales	Methylocystaceae	Methylosinus		656	147	728	108	1323	269	878	122	1576	244	1380	260	1263	177	839	134	946	159	1211	143	1766	316	1170	201	1018	121	1159	158	1337	198	1059	186	1561	273	1359	250	1196	198	776	151	844	134
429	Bacteria	Proteobacteria	Gammaproteobacteria	Methylococcales	Methylococcaceae	Methylobacter		0	0	0	0	0	0	0	0	0	0	0	0	0	0	0	0	0	0	0	0	0	0	0	0	0	0	0	0	0	0	0	0	0	0	0	0	0	0	0	0	0	0
433	Bacteria	Proteobacteria	Alphaproteobacteria	Rhodospirillales	Acetobacteraceae			6538	1343	6669	1317	13477	2816	7490	1549	17242	3230	14834	2735	13326	2254	9353	1739	10358	1664	11731	1972	18981	3468	12163	2006	10328	1737	12820	2190	14544	2502	11503	2128	14812	3019	12735	2657	11142	2230	7488	1444	8015	1647
434	Bacteria	Proteobacteria	Alphaproteobacteria	Rhodospirillales	Acetobacteraceae	Acetobacter		5101	887	5357	1036	9551	1316	5682	896	10711	1585	9264	1435	9124	1577	6451	1032	7098	968	9100	1490	12362	1546	8222	1139	7536	1256	8517	1547	10211	1702	7379	1106	10605	1671	8674	1375	8265	1517	5695	1118	6482	1305
435	Bacteria	Proteobacteria	Alphaproteobacteria	Rhodospirillales	Acetobacteraceae	Acetobacter	Acetobacter subgen. Acetobacter	2270	548	2292	602	4474	996	2372	614	5528	908	4396	810	4308	817	2929	539	3301	594	4109	816	5809	1160	3721	726	3439	611	4165	748	4745	910	3647	677	5122	1068	4029	845	3896	837	2536	609	2945	650
438	Bacteria	Proteobacteria	Alphaproteobacteria	Rhodospirillales	Acetobacteraceae	Acetobacter	Acetobacter pasteurianus	332	206	334	261	577	229	374	194	609	343	523	269	464	302	352	217	479	216	564	331	735	332	587	239	518	280	513	306	539	402	408	211	566	348	481	261	449	331	355	194	379	246
441	Bacteria	Proteobacteria	Alphaproteobacteria	Rhodospirillales	Acetobacteraceae	Gluconobacter		1787	301	1845	413	3301	506	1823	314	3990	554	3412	467	3275	534	2309	344	2610	426	3187	506	4338	632	2774	394	2682	410	3179	433	3784	514	2790	398	3665	606	3144	496	3004	503	1972	312	2250	381
442	Bacteria	Proteobacteria	Alphaproteobacteria	Rhodospirillales	Acetobacteraceae	Gluconobacter	Gluconobacter oxydans	800	354	769	346	1331	492	803	317	1486	547	1339	454	1300	449	870	320	1122	372	1421	456	1719	634	1328	448	1136	404	1254	419	1389	524	994	376	1386	618	1194	455	1211	492	809	321	932	333
444	Bacteria	Proteobacteria	Gammaproteobacteria	Legionellales	Legionellaceae			1684	139	2261	241	3199	321	1426	115	4139	432	3560	352	4044	343	3012	270	2561	189	4242	348	4201	328	2248	145	3566	284	3921	364	5138	487	3036	258	3752	363	2884	316	3297	329	2471	218	2700	271
445	Bacteria	Proteobacteria	Gammaproteobacteria	Legionellales	Legionellaceae	Legionella		8892	369	11831	572	15860	605	8466	354	20154	855	18238	650	19495	842	14715	592	13621	500	21670	783	20513	692	13456	456	17561	818	19436	837	24328	1074	14493	597	17874	800	14704	690	16545	766	11608	496	13586	693
446	Bacteria	Proteobacteria	Gammaproteobacteria	Legionellales	Legionellaceae	Legionella	Legionella pneumophila	6603	764	8319	1215	11005	952	7108	831	13933	1535	12538	1195	14101	1598	11135	1027	9914	797	15201	1608	14111	1020	11170	959	13473	1370	13554	1428	16629	2018	9864	1023	11906	1415	10427	1017	11571	1468	8418	835	10302	1245
449	Bacteria	Proteobacteria	Gammaproteobacteria	Legionellales	Legionellaceae	Legionella	Legionella hackeliae	1649	235	2098	373	2945	328	1535	324	3762	462	3244	351	3729	525	2637	355	2289	249	3900	518	3611	366	2411	337	3153	511	3517	461	4447	651	2666	303	3410	426	2646	362	3192	491	2188	299	2482	477
450	Bacteria	Proteobacteria	Gammaproteobacteria	Legionellales	Legionellaceae	Legionella	Legionella longbeachae	1816	214	2224	359	3025	233	2085	225	3679	373	3167	351	3774	472	2690	286	2955	210	4070	437	3739	277	3445	240	3716	386	3602	439	4319	521	2613	236	3053	345	2581	286	3129	366	2186	237	2924	373
451	Bacteria	Proteobacteria	Gammaproteobacteria	Legionellales	Legionellaceae	Tatlockia	Tatlockia micdadei	2953	257	3718	419	5293	372	2730	262	6170	545	5576	416	6077	523	4604	318	4174	257	6467	510	6251	426	4381	241	5329	464	5975	490	7456	629	4467	343	5862	492	4978	431	5332	497	3762	297	4386	417
452	Bacteria	Proteobacteria	Gammaproteobacteria	Legionellales	Legionellaceae	Legionella	Legionella spiritensis	4386	582	5547	995	7974	864	3877	641	9022	1047	8239	990	8645	1244	6643	855	6335	679	9649	1426	9578	1033	5977	698	7808	1206	8511	1187	10658	1477	6476	798	8688	1184	7378	945	7774	1237	5515	878	6391	1019
454	Bacteria	Proteobacteria	Gammaproteobacteria	Legionellales	Legionellaceae	Legionella	Legionella israelensis	4149	419	5296	799	7300	575	4257	506	9180	892	8244	708	9109	962	6974	847	6223	512	9715	1077	9310	675	6660	591	8445	1080	8868	871	11001	1143	6574	584	8349	827	6978	599	7921	979	5626	799	6607	976
456	Bacteria	Proteobacteria	Gammaproteobacteria	Legionellales	Legionellaceae	Legionella	Legionella jordanis	2344	294	3103	491	4269	440	2347	295	4941	581	4327	448	4955	655	3844	402	3522	327	5680	570	5222	504	3777	338	4706	530	4916	553	6038	788	3429	377	4593	530	3937	418	4427	584	3185	363	3789	461
463	Bacteria	Proteobacteria	Gammaproteobacteria	Legionellales	Legionellaceae	Fluoribacter	Fluoribacter dumoffii	0	221	0	377	0	302	0	187	0	463	0	378	0	544	0	343	0	275	0	594	0	408	0	246	0	443	0	450	0	625	0	291	0	433	0	348	0	454	0	301	0	389
468	Bacteria	Proteobacteria	Gammaproteobacteria	Moraxellales	Moraxellaceae			1311	203	1824	336	2252	321	1061	170	3414	518	2830	379	3322	554	2327	362	2034	242	3654	511	3069	352	1726	246	2713	489	3395	528	4251	741	2384	339	2822	499	2312	361	2699	517	1769	307	1995	450
469	Bacteria	Proteobacteria	Gammaproteobacteria	Moraxellales	Moraxellaceae	Acinetobacter		12130	2172	16281	3872	20682	2884	11035	2439	28170	4921	23838	3932	28561	5365	19962	3477	18172	2710	30724	5425	26901	3282	17569	2861	24317	5060	28027	4864	35181	6821	19825	3027	24592	4126	20070	3184	24269	4636	16166	2942	19436	4492
470	Bacteria	Proteobacteria	Gammaproteobacteria	Moraxellales	Moraxellaceae	Acinetobacter	Acinetobacter calcoaceticus/baumannii complex	1518	429	1681	925	2565	467	1584	540	3074	1622	2529	1189	3029	1829	2256	1174	2361	480	3176	1363	3059	563	2463	624	2850	891	2975	2339	3539	2181	2305	1101	2576	824	2130	687	2532	1131	1647	729	2242	749
471	Bacteria	Proteobacteria	Gammaproteobacteria	Moraxellales	Moraxellaceae	Acinetobacter	Acinetobacter calcoaceticus/baumannii complex	246	155	313	278	467	197	249	202	540	333	487	223	580	391	381	211	330	147	576	307	566	177	351	212	454	391	544	299	744	454	409	186	465	273	431	214	483	313	337	176	421	312
472	Bacteria	Proteobacteria	Gammaproteobacteria	Moraxellales	Moraxellaceae	Acinetobacter	unclassified Acinetobacter	0	0	0	0	0	0	0	0	0	0	0	0	0	0	0	0	0	0	0	0	0	0	0	0	0	0	0	0	0	0	0	0	0	0	0	0	0	0	0	0	0	0
475	Bacteria	Proteobacteria	Gammaproteobacteria	Moraxellales	Moraxellaceae	Moraxella		1948	203	2631	346	3042	330	1556	191	4056	424	3684	384	4419	419	2969	346	2720	294	4946	521	4051	388	2338	276	3457	478	4298	498	5291	566	2994	317	3786	400	3162	329	3677	455	2497	317	2871	379
476	Bacteria	Proteobacteria	Gammaproteobacteria	Moraxellales	Moraxellaceae	Moraxella	Moraxella bovis	1160	181	1630	301	1958	216	1023	148	2631	319	2101	278	2630	359	1775	294	1712	214	2838	407	2361	238	1602	190	2191	322	2546	335	3327	446	1775	239	2158	339	1727	289	2213	319	1485	218	1800	234
480	Bacteria	Proteobacteria	Gammaproteobacteria	Moraxellales	Moraxellaceae	Moraxella	Moraxella catarrhalis	1223	197	1496	364	1889	245	1054	229	2243	429	2003	361	2271	459	1498	330	1657	233	2596	445	2283	320	1572	269	2150	460	2319	437	2778	597	1667	281	2069	377	1756	315	2109	426	1366	247	1878	398
481	Bacteria	Proteobacteria	Betaproteobacteria	Neisseriales	Neisseriaceae			1475	260	1911	368	2507	386	1308	264	3080	466	2768	396	2997	447	2188	302	2166	306	3686	489	3190	463	2033	303	2487	394	3088	456	3862	550	2232	299	2785	483	2373	403	2588	431	1701	277	2046	355
482	Bacteria	Proteobacteria	Betaproteobacteria	Neisseriales	Neisseriaceae	Neisseria		4354	1460	5638	1949	7281	2054	4095	1238	8836	2137	7787	1937	9078	2350	6648	1741	6525	1624	10161	2708	9239	2233	6401	1564	8676	2118	8925	2183	11064	2807	6440	1573	7784	2328	6678	1871	7789	2432	5350	1554	6775	2039
483	Bacteria	Proteobacteria	Betaproteobacteria	Neisseriales	Neisseriaceae	Neisseria	Neisseria cinerea	171	105	207	177	259	169	163	109	318	193	293	114	320	209	258	137	266	108	358	255	345	182	249	159	320	167	324	191	453	262	247	104	271	176	241	134	331	217	204	125	270	155
484	Bacteria	Proteobacteria	Betaproteobacteria	Neisseriales	Neisseriaceae	Neisseria	Neisseria flavescens	104	66	113	87	159	81	80	48	156	92	163	68	149	103	106	66	134	69	183	137	181	86	130	58	149	94	532	108	190	139	116	69	158	101	146	81	135	81	86	76	126	82
485	Bacteria	Proteobacteria	Betaproteobacteria	Neisseriales	Neisseriaceae	Neisseria	Neisseria gonorrhoeae	308	231	382	581	553	275	341	223	531	517	462	240	574	473	402	220	434	199	609	271	584	273	561	233	546	290	562	534	683	593	393	283	498	585	441	453	558	2164	372	304	507	384
486	Bacteria	Proteobacteria	Betaproteobacteria	Neisseriales	Neisseriaceae	Neisseria	Neisseria lactamica	237	181	247	242	454	214	232	172	475	248	459	226	407	241	321	183	330	156	442	321	551	261	362	193	373	224	435	236	534	328	401	171	524	269	392	234	353	253	263	192	357	212
487	Bacteria	Proteobacteria	Betaproteobacteria	Neisseriales	Neisseriaceae	Neisseria	Neisseria meningitidis	933	412	1184	542	1414	555	997	356	1478	620	1326	521	1578	621	1116	480	1360	445	2041	686	1734	638	1538	422	1550	509	1428	587	1792	721	1165	426	1295	627	1078	546	1359	603	987	448	1289	578
488	Bacteria	Proteobacteria	Betaproteobacteria	Neisseriales	Neisseriaceae	Neisseria	Neisseria mucosa	584	301	671	456	1113	385	506	260	1255	412	1186	384	1120	417	818	291	845	277	1299	519	1341	431	796	284	982	347	1069	424	1352	483	858	314	1177	435	1012	438	1035	505	629	263	806	378
489	Bacteria	Proteobacteria	Betaproteobacteria	Neisseriales	Neisseriaceae	Neisseria	Neisseria polysaccharea	78	32	105	80	168	51	99	40	199	59	151	49	183	65	141	38	131	57	147	99	170	57	140	43	174	72	190	55	233	82	144	49	196	68	109	44	194	74	112	50	154	54
492	Bacteria	Proteobacteria	Betaproteobacteria	Neisseriales	Neisseriaceae	Neisseria	Neisseria animalis	668	284	898	424	1140	449	664	334	1463	428	1246	344	1601	537	1234	397	1056	353	1905	585	1551	455	1109	398	1399	476	1523	453	1987	588	1097	314	1345	438	1064	365	1332	486	903	364	1095	454
493	Bacteria	Proteobacteria	Betaproteobacteria	Neisseriales	Neisseriaceae	Neisseria	Neisseria canis	948	263	1158	428	1568	339	814	241	1924	395	1699	343	2038	375	1472	328	1369	288	2212	500	1981	384	1288	271	1870	360	2092	417	2620	504	1416	277	1841	398	1391	352	1742	397	1325	281	1567	375
495	Bacteria	Proteobacteria	Betaproteobacteria	Neisseriales	Neisseriaceae	Neisseria	Neisseria elongata	977	325	1223	468	1608	447	929	336	1762	499	1731	459	1878	521	1362	361	1480	349	2224	593	2028	496	1431	338	1921	386	1829	475	2226	600	1275	368	1654	609	1594	466	1650	536	1143	390	1465	442
497	Bacteria	Proteobacteria	Gammaproteobacteria	Moraxellales	Moraxellaceae	Psychrobacter		3397	419	5066	771	5891	525	3300	370	8436	942	6994	754	8572	1009	5855	633	5219	459	9129	1098	7822	605	5027	524	6953	859	8231	963	10391	1175	5892	632	7575	859	5979	619	7471	925	4704	518	5513	715
504	Bacteria	Proteobacteria	Betaproteobacteria	Neisseriales	Neisseriaceae	Kingella	Kingella kingae	1244	218	1487	389	2067	277	1252	238	2273	416	2194	342	2446	437	1792	309	1794	224	2754	509	2567	323	1882	277	2329	367	2886	417	3003	530	1743	266	2289	396	1873	286	2205	446	1486	294	1962	329
506	Bacteria	Proteobacteria	Betaproteobacteria	Burkholderiales	Alcaligenaceae			7012	2461	8051	2685	12976	4237	6655	2114	15478	3723	13912	3494	13583	3254	10354	2733	10702	2735	15684	3958	17744	4800	11162	2659	12088	2743	13730	3263	16674	4116	11137	2682	13925	4244	11853	3877	11636	3566	8196	2747	9315	2967
507	Bacteria	Proteobacteria	Betaproteobacteria	Burkholderiales	Alcaligenaceae	Alcaligenes		2265	518	3053	741	4422	788	2248	465	5052	890	4519	758	4892	897	3586	634	3401	611	5444	1098	5664	865	3621	592	4305	848	4693	831	6029	1064	3731	644	4803	928	4018	745	4267	927	3006	639	3379	761
511	Bacteria	Proteobacteria	Betaproteobacteria	Burkholderiales	Alcaligenaceae	Alcaligenes	Alcaligenes faecalis	2668	1751	2980	2447	4501	2638	2622	1767	5516	2819	4705	2504	5531	2930	3733	2291	3807	2045	5472	3426	5662	3059	4015	2057	4569	2642	5139	2767	6128	3512	3997	2085	4739	3062	4057	2660	4689	2959	3065	2193	3622	2553
517	Bacteria	Proteobacteria	Betaproteobacteria	Burkholderiales	Alcaligenaceae	Bordetella		10386	3258	11857	3345	22000	5219	10989	2967	24529	4352	22155	4089	20770	3614	15280	2862	16013	3238	22448	4072	29032	5935	17565	3072	17532	2999	20361	3513	24318	4399	17127	3287	22810	5283	19670	4738	18435	4350	13025	3340	14227	3465
518	Bacteria	Proteobacteria	Betaproteobacteria	Burkholderiales	Alcaligenaceae	Bordetella	Bordetella bronchiseptica	1185	600	1391	648	2076	967	1264	556	2270	891	1997	720	1898	729	1511	525	1762	566	2405	814	2831	1084	2100	526	1852	522	1878	631	2221	809	1575	584	2049	1006	1841	840	1743	778	1218	620	1451	603
519	Bacteria	Proteobacteria	Betaproteobacteria	Burkholderiales	Alcaligenaceae	Bordetella	Bordetella parapertussis	56	42	61	35	94	61	67	35	137	44	116	58	132	46	70	34	86	47	122	70	146	63	92	41	93	28	135	37	154	45	85	32	117	59	99	58	97	38	79	45	79	46
520	Bacteria	Proteobacteria	Betaproteobacteria	Burkholderiales	Alcaligenaceae	Bordetella	Bordetella pertussis	201	91	204	94	356	150	205	72	375	105	409	93	368	92	305	72	266	76	398	91	452	131	292	91	376	66	406	75	466	119	343	77	389	128	319	104	371	103	278	59	291	85
521	Bacteria	Proteobacteria	Betaproteobacteria	Burkholderiales	Alcaligenaceae	Bordetella	Bordetella avium	1439	796	1701	945	2644	1167	1462	668	2968	1199	2605	1074	2598	1076	2060	910	2066	798	3096	1264	3311	1334	2273	822	2360	928	2712	1054	3274	1404	2136	841	2748	1264	2316	1110	2481	1173	1647	868	2064	1007
522	Bacteria	Proteobacteria	Alphaproteobacteria	Rhodospirillales	Acetobacteraceae	Acidiphilium		6205	1533	6198	1360	13196	2967	7188	1663	15318	2649	13502	2306	11703	1866	8788	1378	9225	1584	11083	1612	17115	3295	11374	1947	9460	1420	11110	1715	13181	2041	10589	1802	14768	3015	12389	2569	10648	2088	7550	1505	7904	1564
528	Bacteria	Proteobacteria	Alphaproteobacteria	Hyphomicrobiales	Brucellaceae	Brucella/Ochrobactrum group	Ochrobactrum	2064	389	2458	514	3720	620	2661	395	5038	738	4536	664	4572	709	3173	405	3086	417	4350	718	5081	739	3881	485	3510	474	4105	564	4797	802	3324	480	4410	815	3959	713	4020	733	2599	445	2719	471
529	Bacteria	Proteobacteria	Alphaproteobacteria	Hyphomicrobiales	Brucellaceae	Brucella/Ochrobactrum group	Brucella	2063	863	2473	1116	4159	1542	2569	1124	5138	1635	4386	1502	4814	1577	3360	1119	3163	904	4531	1629	5256	1843	3947	1196	3673	1131	4222	1326	4957	1682	3426	1166	4523	1757	3977	1588	4217	1698	2629	1107	3026	1176
535	Bacteria	Proteobacteria	Betaproteobacteria	Neisseriales	Chromobacteriaceae	Chromobacterium group	Chromobacterium	5809	1632	7158	1807	10708	2512	5199	1451	12416	2241	10891	2054	11872	2078	8584	1584	8541	1631	13135	2472	13149	2755	8083	1564	10427	1850	11962	2050	14538	2586	8956	1631	11666	2605	9671	2376	10568	2379	7379	1871	8953	1990
536	Bacteria	Proteobacteria	Betaproteobacteria	Neisseriales	Chromobacteriaceae	Chromobacterium group	Chromobacterium	1480	907	1492	926	2501	1398	1326	829	2749	1074	2340	1013	2560	992	1884	783	2094	808	2869	1232	3038	1352	2004	900	2315	905	2453	932	3085	1239	1818	802	2521	1316	2137	1133	2295	1144	1759	901	1999	979
538	Bacteria	Proteobacteria	Betaproteobacteria	Neisseriales	Neisseriaceae	Eikenella		889	146	1132	171	1466	203	819	169	1825	166	1562	179	1777	191	1375	155	1291	183	2112	241	1870	216	1148	192	1607	203	1826	180	2223	214	1380	140	1771	207	1375	212	1693	241	1188	163	1339	192
539	Bacteria	Proteobacteria	Betaproteobacteria	Neisseriales	Neisseriaceae	Eikenella	Eikenella corrodens	848	419	1029	536	1278	608	898	403	1358	591	1281	537	1399	676	1057	495	1196	447	1689	780	1613	729	1299	442	1499	610	1368	644	1740	785	1063	462	1255	659	1208	555	1344	692	897	516	1297	584
542	Bacteria	Proteobacteria	Alphaproteobacteria	Sphingomonadales	Zymomonadaceae	Zymomonas	Zymomonas mobilis	1749	192	1756	313	3140	332	1832	220	3455	406	3051	295	2944	406	2055	240	2447	242	2937	424	3903	315	2588	241	2696	317	2903	370	3414	387	2419	266	3351	387	2625	280	2661	354	1805	195	2250	244
543	Bacteria	Proteobacteria	Gammaproteobacteria	Enterobacterales	Enterobacteriaceae			15039	11003	15503	11504	20717	11679	14815	8642	24445	12674	21821	11248	26764	15060	18697	10363	28473	22129	28963	16912	26908	13232	24671	10539	26069	12727	24127	12834	30086	16915	17592	9388	20773	13300	17613	11305	21726	14677	14629	10093	19780	12245
544	Bacteria	Proteobacteria	Gammaproteobacteria	Enterobacterales	Enterobacteriaceae	Citrobacter		2108	1942	2423	2895	3097	2690	2318	1943	3555	3024	3056	2626	3929	3386	2660	2455	3282	2206	4413	3879	4175	3032	3736	2201	3900	3083	3642	3144	4329	3923	2656	2152	3169	3139	2603	2628	3201	3262	2174	2398	3092	3020
545	Bacteria	Proteobacteria	Gammaproteobacteria	Enterobacterales	Enterobacteriaceae	Citrobacter	Citrobacter koseri	84	128	75	248	121	170	87	143	135	193	112	161	145	234	80	169	124	130	124	257	178	181	135	163	137	183	117	199	172	257	121	130	106	208	95	185	133	246	71	176	107	197
546	Bacteria	Proteobacteria	Gammaproteobacteria	Enterobacterales	Enterobacteriaceae	Citrobacter	Citrobacter freundii complex	580	332	683	522	864	368	621	411	1084	518	963	413	1111	577	725	395	902	391	1247	630	1088	405	942	420	1023	503	1101	517	1318	687	774	363	944	528	784	452	1162	562	570	380	828	467
547	Bacteria	Proteobacteria	Gammaproteobacteria	Enterobacterales	Enterobacteriaceae	Enterobacter		1057	1487	1201	1960	1584	2201	1081	1607	1738	2124	1522	1923	1845	2282	1282	1662	1418	1771	1939	2667	1901	2394	1795	2090	1718	2238	1772	2171	2084	2728	1294	1573	1642	2263	1356	2011	1609	2384	1216	1790	1484	2315
548	Bacteria	Proteobacteria	Gammaproteobacteria	Enterobacterales	Enterobacteriaceae	Klebsiella/Raoultella group	Klebsiella	777	780	883	1094	1315	1127	854	692	1479	1195	1228	1011	1454	1246	1039	899	1168	821	1604	1471	1543	1113	1342	816	1430	1122	1426	1193	1639	1413	1029	839	1307	1257	1076	1056	1279	1244	874	942	1246	1134
549	Bacteria	Proteobacteria	Gammaproteobacteria	Enterobacterales	Erwiniaceae	Pantoea	Pantoea agglomerans group	430	573	562	864	804	813	540	495	926	850	818	671	874	1003	638	689	646	597	930	1135	909	799	759	556	817	791	877	877	1038	1089	639	626	851	888	655	723	746	910	510	631	667	791
550	Bacteria	Proteobacteria	Gammaproteobacteria	Enterobacterales	Enterobacteriaceae	Enterobacter	Enterobacter cloacae complex	599	1220	655	1624	915	1800	626	1289	1059	1900	937	1609	1077	2050	734	1470	889	1349	1149	2166	1129	1949	1045	1430	1110	1862	1013	1817	1248	2333	761	1313	960	1938	794	1609	899	2046	604	1407	882	1745
551	Bacteria	Proteobacteria	Gammaproteobacteria	Enterobacterales	Erwiniaceae	Erwinia		1279	667	1573	1016	2134	1028	1130	648	2659	1050	2205	887	2695	1082	1947	854	1890	742	2795	1320	2721	1129	1872	642	2413	1031	2604	1035	3133	1417	1841	742	2406	1201	1917	942	2385	1213	1582	830	1838	1032
552	Bacteria	Proteobacteria	Gammaproteobacteria	Enterobacterales	Erwiniaceae	Erwinia	Erwinia amylovora	8	253	6	360	6	398	4	241	8	511	9	403	6	466	4	304	5	268	13	571	7	415	4	245	1	355	9	455	7	613	5	323	8	501	4	446	5	480	2	310	5	353
553	Bacteria	Proteobacteria	Gammaproteobacteria	Enterobacterales	Erwiniaceae	Pantoea	Pantoea ananatis	841	554	960	893	1349	818	813	595	1553	1030	1343	840	1606	1107	1081	672	1215	694	1731	1194	1658	915	1276	718	1411	1008	1485	1055	1795	1227	1068	678	1334	1030	1146	821	1313	1118	924	766	1175	878
555	Bacteria	Proteobacteria	Gammaproteobacteria	Enterobacterales	Pectobacteriaceae	Pectobacterium	Pectobacterium carotovorum	92	236	103	392	124	367	95	234	160	399	129	352	147	445	129	331	127	290	203	553	129	391	146	255	142	431	160	417	204	521	115	289	135	423	128	353	172	451	85	298	124	359
556	Bacteria	Proteobacteria	Gammaproteobacteria	Enterobacterales	Pectobacteriaceae	Dickeya	Dickeya chrysanthemi	0	369	0	479	0	507	0	311	0	581	0	492	0	577	0	421	0	411	0	688	0	570	0	359	0	519	0	535	0	692	0	399	0	618	0	490	0	564	0	407	0	571
561	Bacteria	Proteobacteria	Gammaproteobacteria	Enterobacterales	Enterobacteriaceae	Escherichia		701	207	663	258	894	259	631	187	923	328	904	299	1134	409	785	252	1535	271	1235	404	1145	292	1054	210	1155	298	984	348	1250	442	712	237	841	368	713	270	925	370	603	244	915	296
562	Bacteria	Proteobacteria	Gammaproteobacteria	Enterobacterales	Enterobacteriaceae	Escherichia	Escherichia coli	6525	1720	6585	2365	9095	2065	6735	1730	10556	2716	9136	2119	11384	3023	8301	2079	11183	2075	12026	2836	11443	2240	10337	1859	11346	2480	11036	2654	12820	3576	7612	1794	8831	2441	7727	1970	9464	2908	6413	1899	9010	2345
563	Bacteria	Proteobacteria	Gammaproteobacteria	Enterobacterales	Enterobacteriaceae	Shimwellia	Shimwellia blattae	945	414	1241	630	1614	640	978	436	1903	672	1715	610	1971	780	1411	649	1455	432	2251	870	2018	744	1527	495	1761	793	1877	767	2282	984	1316	568	1768	750	1489	622	1705	795	1190	568	1454	718
564	Bacteria	Proteobacteria	Gammaproteobacteria	Enterobacterales	Enterobacteriaceae	Escherichia	Escherichia fergusonii	579	174	709	219	763	245	516	148	785	228	1325	201	1119	280	642	182	713	169	1221	318	899	211	814	157	865	253	806	265	1138	347	864	170	755	226	1352	212	1053	229	604	184	852	243
565	Bacteria	Proteobacteria	Gammaproteobacteria	Enterobacterales	Enterobacteriaceae	Atlantibacter	Atlantibacter hermannii	596	489	739	689	953	622	698	472	1065	747	919	639	1148	898	819	654	941	543	1269	942	1171	704	1108	533	1199	830	1070	772	1288	948	772	504	1001	807	810	710	1021	1170	668	817	984	787
566	Bacteria	Proteobacteria	Gammaproteobacteria	Enterobacterales	Enterobacteriaceae	Pseudescherichia	Pseudescherichia vulneris	0	339	0	462	0	536	0	351	0	465	0	416	0	516	0	417	0	366	0	558	0	582	0	402	0	503	0	503	0	576	0	356	0	536	0	498	0	578	0	414	0	431
568	Bacteria	Proteobacteria	Gammaproteobacteria	Enterobacterales	Hafniaceae	Hafnia		203	174	240	200	287	204	197	141	319	281	299	206	361	282	239	166	322	157	430	254	381	219	354	195	357	246	357	263	392	286	240	202	299	256	284	207	313	275	201	155	307	210
569	Bacteria	Proteobacteria	Gammaproteobacteria	Enterobacterales	Hafniaceae	Hafnia	Hafnia alvei	241	159	292	283	334	244	302	178	396	391	373	279	470	374	293	229	415	219	515	453	469	307	506	216	487	312	409	338	481	426	327	251	327	368	320	280	377	376	244	250	426	284
570	Bacteria	Proteobacteria	Gammaproteobacteria	Enterobacterales	Enterobacteriaceae	Klebsiella/Raoultella group	Klebsiella	1978	2396	2397	3129	3166	3491	2146	2548	3526	3240	3373	2567	3649	3354	2537	2502	3132	2512	4203	3872	4064	3664	3519	2578	3778	3067	3384	3070	4032	3967	2544	2280	3185	3617	2725	2944	3213	3605	2123	2764	2908	3212
571	Bacteria	Proteobacteria	Gammaproteobacteria	Enterobacterales	Enterobacteriaceae	Klebsiella/Raoultella group	Klebsiella	724	749	862	1025	1121	1055	851	706	1166	1106	1134	924	1264	1131	903	818	1100	747	1543	1260	1396	1061	1281	761	1340	930	1182	1019	1452	1373	858	763	1107	1231	923	969	1104	1265	761	836	1112	1058
573	Bacteria	Proteobacteria	Gammaproteobacteria	Enterobacterales	Enterobacteriaceae	Klebsiella/Raoultella group	Klebsiella	2224	1009	2406	1295	3322	1329	2348	993	4010	1336	3582	1135	3848	1276	2833	900	3351	1012	4326	1527	4311	1339	3754	1056	3930	1134	3662	1220	4324	1569	2884	921	3359	1324	3023	1254	3306	1456	2166	944	3163	1197
574	Bacteria	Proteobacteria	Gammaproteobacteria	Enterobacterales	Enterobacteriaceae	Klebsiella/Raoultella group	Klebsiella	0	0	0	0	1	0	0	0	1	0	0	0	0	1	0	0	0	0	0	0	0	0	0	0	0	0	0	0	0	0	1	0	1	2	1	0	0	0	0	0	0	0
575	Bacteria	Proteobacteria	Gammaproteobacteria	Enterobacterales	Enterobacteriaceae	Klebsiella/Raoultella group	Raoultella	202	233	303	338	378	335	226	245	457	374	360	302	495	383	355	271	294	261	567	450	479	361	324	247	375	320	393	355	598	428	300	257	437	489	358	358	420	420	267	314	344	336
577	Bacteria	Proteobacteria	Gammaproteobacteria	Enterobacterales	Enterobacteriaceae	Klebsiella/Raoultella group	Raoultella	190	245	228	286	259	334	197	230	300	363	242	273	326	324	242	272	265	231	422	351	340	376	302	254	301	371	297	321	371	459	222	243	255	413	217	334	286	381	213	266	268	328
579	Bacteria	Proteobacteria	Gammaproteobacteria	Enterobacterales	Enterobacteriaceae	Kluyvera		0	3	0	18	0	7	0	9	0	6	0	8	0	9	0	7	0	3	0	13	0	7	0	15	0	13	0	15	0	22	0	12	0	12	0	13	0	10	0	9	0	10
581	Bacteria	Proteobacteria	Gammaproteobacteria	Enterobacterales	Morganellaceae	Morganella		0	0	0	0	0	0	0	0	0	0	0	0	0	0	0	0	0	0	0	0	0	0	0	0	0	0	0	0	0	0	0	0	0	0	0	0	0	0	0	0	0	0
582	Bacteria	Proteobacteria	Gammaproteobacteria	Enterobacterales	Morganellaceae	Morganella	Morganella morganii	2251	827	2786	1217	3604	1092	2165	786	4270	1177	3733	1048	4317	1420	3067	1070	3256	938	5006	1600	4377	1175	3431	1010	4278	1269	4252	1301	5161	1640	3146	851	3777	1214	3281	1035	3767	1415	2560	1024	3416	1232
583	Bacteria	Proteobacteria	Gammaproteobacteria	Enterobacterales	Morganellaceae	Proteus		1559	235	1970	412	2571	245	1510	224	3180	503	2874	386	3342	603	2490	324	2268	264	3634	556	3037	303	2534	242	3331	552	3171	537	3982	755	2266	308	2779	457	2221	322	2963	513	1960	288	2564	474
584	Bacteria	Proteobacteria	Gammaproteobacteria	Enterobacterales	Morganellaceae	Proteus	Proteus mirabilis	1202	424	1612	685	1846	504	1203	496	2490	830	2163	592	3413	813	1780	523	1847	420	2826	812	2263	510	1925	512	2436	892	2520	792	3161	1061	1676	431	2004	681	1780	539	2553	759	1323	454	1880	787
585	Bacteria	Proteobacteria	Gammaproteobacteria	Enterobacterales	Morganellaceae	Proteus	Proteus vulgaris	406	258	473	477	631	267	383	320	847	536	624	453	901	638	629	411	625	294	995	582	774	333	616	338	876	553	818	579	1000	808	586	306	702	440	616	346	741	534	488	290	722	472
586	Bacteria	Proteobacteria	Gammaproteobacteria	Enterobacterales	Morganellaceae	Providencia		2121	378	2930	639	3340	576	2258	354	4358	814	3993	641	4763	922	3244	616	3410	430	5249	951	4495	587	3576	463	4482	764	4415	875	5473	1214	3187	524	3724	783	3234	592	3975	874	2616	539	3455	700
587	Bacteria	Proteobacteria	Gammaproteobacteria	Enterobacterales	Morganellaceae	Providencia	Providencia rettgeri	836	210	930	346	1150	264	748	221	1354	538	1322	375	1454	560	970	315	1243	245	1588	496	1477	273	1310	211	1423	462	1356	524	1712	676	976	284	1209	450	1110	328	1288	466	793	242	1151	316
588	Bacteria	Proteobacteria	Gammaproteobacteria	Enterobacterales	Morganellaceae	Providencia	Providencia stuartii	710	214	934	361	1027	279	667	223	1503	432	1163	308	1586	461	1106	297	1022	238	1585	490	1357	277	1020	228	1364	445	1575	457	1923	628	1112	272	1219	423	963	314	1367	434	853	292	1145	422
590	Bacteria	Proteobacteria	Gammaproteobacteria	Enterobacterales	Enterobacteriaceae	Salmonella		264	398	341	588	584	573	385	412	537	683	426	592	518	728	355	512	433	440	608	864	629	666	591	455	471	597	462	664	547	850	337	452	409	686	399	605	436	806	304	521	427	581
594	Bacteria	Proteobacteria	Gammaproteobacteria	Enterobacterales	Enterobacteriaceae	Salmonella	Salmonella enterica	19	7	27	5	25	3	26	3	24	4	24	1	25	8	26	8	21	2	38	13	32	9	19	1	38	3	36	7	35	11	21	7	37	4	25	2	28	6	18	6	28	3
595	Bacteria	Proteobacteria	Gammaproteobacteria	Enterobacterales	Enterobacteriaceae	Salmonella	Salmonella enterica	40	9	82	11	56	10	34	12	80	15	74	19	113	26	112	12	72	10	182	12	61	8	74	16	134	14	115	17	119	26	68	18	64	10	72	4	79	11	108	14	116	12
596	Bacteria	Proteobacteria	Gammaproteobacteria	Enterobacterales	Enterobacteriaceae	Salmonella	Salmonella enterica	3	2	1	1	4	0	3	1	6	1	2	0	4	0	3	1	8	1	5	1	14	2	4	0	6	2	5	3	3	3	6	2	2	0	3	3	7	0	3	1	0	0
600	Bacteria	Proteobacteria	Gammaproteobacteria	Enterobacterales	Enterobacteriaceae	Salmonella	Salmonella enterica	4	0	0	2	11	0	6	1	6	3	7	0	8	1	2	0	3	0	6	1	6	0	2	2	4	1	2	2	3	3	12	2	7	2	13	0	8	1	7	2	2	2
604	Bacteria	Proteobacteria	Gammaproteobacteria	Enterobacterales	Enterobacteriaceae	Salmonella	Salmonella enterica	0	0	0	0	0	0	0	0	0	0	0	0	0	0	0	0	0	0	0	0	0	0	0	0	0	0	0	0	0	0	0	0	0	0	0	0	0	0	0	0	1	1
605	Bacteria	Proteobacteria	Gammaproteobacteria	Enterobacterales	Enterobacteriaceae	Salmonella	Salmonella enterica	1	5	0	0	5	1	3	1	6	1	1	1	6	3	7	1	1	0	2	0	5	1	2	1	4	0	11	1	2	0	3	2	3	1	4	1	7	1	3	1	1	5
611	Bacteria	Proteobacteria	Gammaproteobacteria	Enterobacterales	Enterobacteriaceae	Salmonella	Salmonella enterica	0	0	2	2	2	0	0	2	3	1	2	1	4	4	1	0	7	0	4	2	3	2	0	0	1	2	2	2	5	2	2	1	1	1	1	2	1	0	3	0	1	2
613	Bacteria	Proteobacteria	Gammaproteobacteria	Enterobacterales	Yersiniaceae	Serratia		5650	4948	6733	6601	9501	7172	5590	4635	11494	6994	9810	6218	11216	7073	7999	5480	8468	5111	12563	8430	11980	7822	9004	5078	10294	6166	10622	6920	12975	8423	7957	5267	10404	8000	8605	6857	9636	7795	6772	5743	8314	6529
614	Bacteria	Proteobacteria	Gammaproteobacteria	Enterobacterales	Yersiniaceae	Serratia	Serratia liquefaciens	223	207	292	283	397	223	281	199	477	341	412	254	470	356	321	251	384	180	553	401	517	309	480	187	446	297	495	316	559	400	353	258	446	337	359	287	410	346	292	257	361	318
615	Bacteria	Proteobacteria	Gammaproteobacteria	Enterobacterales	Yersiniaceae	Serratia	Serratia marcescens	1472	1824	1674	2331	2553	2623	1506	1694	2959	2587	2553	2167	2835	2542	2042	1883	2166	1739	3156	2963	3181	2892	2347	1761	2577	2095	2799	2322	3420	2940	2141	1883	2603	2988	2202	2424	2375	2785	1695	1961	2132	2246
618	Bacteria	Proteobacteria	Gammaproteobacteria	Enterobacterales	Yersiniaceae	Serratia	Serratia odorifera	403	461	522	648	786	693	434	475	921	769	815	680	875	763	625	609	618	457	921	935	917	784	613	468	729	674	882	769	1017	922	621	557	843	815	686	653	795	822	553	584	631	722
620	Bacteria	Proteobacteria	Gammaproteobacteria	Enterobacterales	Enterobacteriaceae	Shigella		125	29	147	37	233	51	78	40	248	55	287	46	243	36	180	34	193	45	292	47	298	66	185	42	211	46	224	31	337	57	201	40	238	48	265	42	201	43	114	25	164	68
621	Bacteria	Proteobacteria	Gammaproteobacteria	Enterobacterales	Enterobacteriaceae	Shigella	Shigella boydii	102	46	108	64	197	50	169	56	189	72	142	64	194	77	138	58	176	46	199	71	252	76	190	45	201	64	180	76	214	108	117	59	150	63	134	65	162	72	103	59	189	50
622	Bacteria	Proteobacteria	Gammaproteobacteria	Enterobacterales	Enterobacteriaceae	Shigella	Shigella dysenteriae	206	67	244	63	317	72	233	50	352	101	333	76	399	100	265	64	302	61	384	102	423	82	335	48	421	56	322	78	441	99	272	53	317	60	251	54	320	103	169	53	303	62
623	Bacteria	Proteobacteria	Gammaproteobacteria	Enterobacterales	Enterobacteriaceae	Shigella	Shigella flexneri	129	50	134	56	179	56	195	28	197	77	180	101	219	81	185	95	175	64	272	65	236	73	259	45	225	45	250	91	295	91	143	43	190	65	152	58	206	54	162	49	224	51
624	Bacteria	Proteobacteria	Gammaproteobacteria	Enterobacterales	Enterobacteriaceae	Shigella	Shigella sonnei	46	11	61	13	54	8	51	9	69	19	61	12	110	17	34	9	57	11	78	16	84	11	79	12	61	10	62	13	80	15	41	8	60	18	44	8	74	22	36	7	62	10
626	Bacteria	Proteobacteria	Gammaproteobacteria	Enterobacterales	Morganellaceae	Xenorhabdus		862	56	1028	146	1459	120	772	76	1899	158	1642	127	1822	188	1242	98	1280	80	1891	181	1817	131	1303	98	1552	147	1829	158	2206	224	1247	90	1561	144	1284	119	1484	159	965	85	1207	133
628	Bacteria	Proteobacteria	Gammaproteobacteria	Enterobacterales	Morganellaceae	Xenorhabdus	Xenorhabdus nematophila	823	229	1178	413	1417	317	963	245	2017	499	1627	366	1976	517	1467	362	1248	259	2166	529	1794	391	1545	282	1794	544	1816	521	2326	720	1337	300	1612	444	1251	313	1687	504	1116	314	1430	461
629	Bacteria	Proteobacteria	Gammaproteobacteria	Enterobacterales	Yersiniaceae	Yersinia		2807	1251	3517	2199	4742	1747	2727	1285	5263	2628	4696	2130	5427	2839	3918	1896	4301	1583	6604	3029	5651	1942	4459	1576	5333	2665	5153	2651	6400	3427	3823	1790	4661	2468	3992	2035	4499	2792	3099	1747	4109	2344
630	Bacteria	Proteobacteria	Gammaproteobacteria	Enterobacterales	Yersiniaceae	Yersinia	Yersinia enterocolitica	590	318	1238	566	889	439	834	348	1054	731	941	496	1385	732	969	504	960	360	1836	751	1184	519	1364	402	1657	665	1226	672	1527	932	802	394	818	597	723	463	1057	663	681	468	1148	611
631	Bacteria	Proteobacteria	Gammaproteobacteria	Enterobacterales	Yersiniaceae	Yersinia	Yersinia intermedia	98	35	89	67	158	47	87	49	155	64	148	67	125	69	91	53	135	55	143	95	152	57	110	48	126	84	155	74	181	96	94	47	160	71	126	49	131	76	88	48	115	67
632	Bacteria	Proteobacteria	Gammaproteobacteria	Enterobacterales	Yersiniaceae	Yersinia	Yersinia pseudotuberculosis complex	404	21	489	47	563	26	338	15	705	49	593	37	807	49	544	41	586	27	918	53	733	25	628	20	829	36	749	49	925	50	489	29	585	33	554	31	637	51	427	25	597	27
633	Bacteria	Proteobacteria	Gammaproteobacteria	Enterobacterales	Yersiniaceae	Yersinia	Yersinia pseudotuberculosis complex	311	82	373	203	556	107	316	128	574	293	634	199	537	303	416	208	533	105	607	181	644	113	536	105	565	149	573	244	678	382	419	202	422	187	443	171	456	273	245	160	409	161
635	Bacteria	Proteobacteria	Gammaproteobacteria	Enterobacterales	Hafniaceae	Edwardsiella		2178	1135	2645	1413	3741	1771	2278	1174	4040	1580	3677	1387	3854	1734	3106	1305	3165	1309	4637	1883	4550	1883	3369	1369	3946	1480	4016	1549	4809	1967	2901	1221	3900	1831	3209	1583	3685	1852	2515	1357	3297	1548
636	Bacteria	Proteobacteria	Gammaproteobacteria	Enterobacterales	Hafniaceae	Edwardsiella	Edwardsiella tarda	443	477	514	659	779	669	455	445	888	758	744	603	916	758	656	596	666	549	992	885	926	746	687	527	822	682	812	730	1136	953	596	518	771	793	691	676	785	780	574	597	751	686
637	Bacteria	Proteobacteria	Gammaproteobacteria	Enterobacterales	Morganellaceae	Arsenophonus		70	13	96	11	114	11	78	8	137	31	150	13	121	26	98	14	93	11	177	25	152	14	133	7	109	19	114	25	163	48	112	16	101	32	97	10	100	35	62	22	81	16
638	Bacteria	Proteobacteria	Gammaproteobacteria	Enterobacterales	Morganellaceae	Arsenophonus	Arsenophonus nasoniae	1139	196	1386	343	1735	310	935	204	2279	419	2026	320	2251	494	1648	263	1729	240	2587	393	2171	305	1595	204	2034	446	2260	433	2752	595	1671	275	1977	386	1731	320	2045	452	1290	198	1692	388
641	Bacteria	Proteobacteria	Gammaproteobacteria	Vibrionales	Vibrionaceae			4233	339	5859	576	6829	457	3980	296	10584	958	8931	817	11844	1157	8652	714	6837	429	12406	1005	9365	550	6870	394	10448	938	11157	998	13962	1285	7730	572	8315	777	6868	665	9048	901	6133	590	7563	770
642	Bacteria	Proteobacteria	Gammaproteobacteria	Aeromonadales	Aeromonadaceae	Aeromonas		9443	5647	12750	6799	15648	8431	8924	5332	20208	7695	17382	7102	21481	7816	15597	6481	14256	6073	23372	9272	19730	9255	14165	6076	19375	7360	20541	7850	25764	9468	14631	5706	17965	8782	14659	7601	18639	8680	12472	6819	15378	7740
644	Bacteria	Proteobacteria	Gammaproteobacteria	Aeromonadales	Aeromonadaceae	Aeromonas	Aeromonas hydrophila	1302	1472	1657	1792	1948	2204	1264	1399	2568	1900	2097	1810	2605	2089	1814	1633	1925	1536	3079	2380	2550	2310	1938	1582	2332	1901	2529	2087	3141	2473	1744	1487	2120	2163	1821	2028	2272	2343	1456	1710	1983	2022
645	Bacteria	Proteobacteria	Gammaproteobacteria	Aeromonadales	Aeromonadaceae	Aeromonas	Aeromonas salmonicida	1179	915	1474	1136	1991	1404	1155	827	2508	1333	2104	1285	2451	1433	1804	1108	1880	1011	2618	1629	2420	1436	1747	983	2331	1427	2263	1342	2988	1671	1686	975	2125	1455	1751	1280	2046	1617	1477	1079	1794	1366
648	Bacteria	Proteobacteria	Gammaproteobacteria	Aeromonadales	Aeromonadaceae	Aeromonas	Aeromonas caviae	565	406	818	559	1002	523	663	392	1356	692	1149	545	1425	704	980	524	1053	363	1637	629	1236	552	1094	388	1362	584	1315	666	1596	760	953	467	1013	631	937	624	1087	699	740	572	1010	569
650	Bacteria	Proteobacteria	Gammaproteobacteria	Aeromonadales	Aeromonadaceae	Aeromonas	Aeromonas jandaei	0	0	0	0	0	0	0	0	0	0	0	0	0	0	0	0	0	0	0	0	0	0	0	0	0	0	0	0	0	0	0	0	0	0	0	0	0	0	0	0	0	0
651	Bacteria	Proteobacteria	Gammaproteobacteria	Aeromonadales	Aeromonadaceae	Aeromonas	Aeromonas media	778	790	978	945	1247	1124	771	792	1586	1134	1399	1017	1651	1154	1226	990	1181	824	1819	1257	1607	1311	1168	895	1465	1084	1530	1135	1993	1384	1124	844	1319	1176	1142	1096	1402	1225	944	976	1256	1114
652	Bacteria	Proteobacteria	Gammaproteobacteria	Aeromonadales	Aeromonadaceae	Aeromonas	Aeromonas schubertii	3060	1051	4116	1422	5335	1500	2951	1011	6581	1377	5753	1459	7063	1571	5043	1243	4511	1146	7537	1739	6246	1716	4286	1047	6227	1399	6981	1530	8346	1901	4650	1132	6062	1691	5120	1562	6359	1641	4245	1309	5167	1513
654	Bacteria	Proteobacteria	Gammaproteobacteria	Aeromonadales	Aeromonadaceae	Aeromonas	Aeromonas veronii	1725	2001	2245	2704	2849	3065	1752	2014	3624	3084	3211	2612	3818	3240	2803	2529	2821	2169	4128	3673	3694	3458	2790	2217	3762	2871	3896	3047	4607	3819	2594	2240	3127	3410	2688	2882	3224	3368	2151	2438	2965	2810
656	Bacteria	Proteobacteria	Gammaproteobacteria	Aeromonadales	Aeromonadaceae	Aeromonas	Aeromonas allosaccharophila	0	0	0	0	0	0	0	0	0	0	0	0	0	0	0	0	0	0	0	0	0	0	0	0	0	0	0	0	0	0	0	0	0	0	0	0	0	0	0	0	0	0
657	Bacteria	Proteobacteria	Gammaproteobacteria	Vibrionales	Vibrionaceae	Photobacterium		542	8	665	16	894	12	572	7	1241	29	1107	26	1270	43	916	17	797	10	1248	34	1169	25	791	7	1174	22	1226	22	1453	37	858	14	1026	38	863	23	1070	25	773	20	930	15
659	Bacteria	Proteobacteria	Gammaproteobacteria	Vibrionales	Vibrionaceae	Photobacterium	Photobacterium phosphoreum	0	0	0	0	0	0	0	0	0	0	0	0	0	0	0	0	0	0	0	0	0	0	0	0	0	0	0	0	0	0	0	0	0	0	0	0	0	0	0	0	0	0
661	Bacteria	Proteobacteria	Gammaproteobacteria	Vibrionales	Vibrionaceae	Photobacterium	Photobacterium angustum	0	0	0	0	0	0	0	0	0	0	0	0	0	0	0	0	0	0	0	0	0	0	0	0	0	0	0	0	0	0	0	0	0	0	0	0	0	0	0	0	0	0
662	Bacteria	Proteobacteria	Gammaproteobacteria	Vibrionales	Vibrionaceae	Vibrio		24485	3089	34258	5458	39369	4398	23958	3094	57301	6759	49367	5505	63327	7552	43432	5001	39038	3690	65253	7711	51194	4728	39139	3754	55682	6572	58751	6764	74520	9412	39942	4300	46965	6034	39287	4732	52207	7114	33489	4445	42349	5871
663	Bacteria	Proteobacteria	Gammaproteobacteria	Vibrionales	Vibrionaceae	Vibrio	Vibrio harveyi group	1302	301	1851	466	2061	368	1184	297	2581	582	2347	467	2840	626	1908	431	1994	324	3610	623	2477	367	1922	278	2530	513	2687	564	3411	732	1822	385	2394	497	1907	409	2301	550	1544	305	1936	421
666	Bacteria	Proteobacteria	Gammaproteobacteria	Vibrionales	Vibrionaceae	Vibrio	Vibrio cholerae	1836	690	2403	1101	2874	855	1762	672	4168	1325	3328	1077	4404	1413	2909	993	2916	751	4556	1571	3655	994	2916	742	3920	1203	3987	1336	5013	1811	2735	913	3160	1162	2559	1046	3519	1373	2171	892	3024	1120
668	Bacteria	Proteobacteria	Gammaproteobacteria	Vibrionales	Vibrionaceae	Aliivibrio	Aliivibrio fischeri	0	138	0	222	0	155	0	152	0	328	0	256	0	450	0	215	0	147	0	292	0	150	0	135	0	294	0	280	0	452	0	217	0	238	0	197	0	316	0	155	0	260
669	Bacteria	Proteobacteria	Gammaproteobacteria	Vibrionales	Vibrionaceae	Vibrio	Vibrio harveyi group	934	264	1176	463	1379	381	979	264	1867	526	1617	414	2052	557	1431	352	1436	311	2195	584	1757	336	1563	310	1857	477	1950	511	2327	703	1367	312	1681	425	1279	345	1778	547	1125	332	1438	446
670	Bacteria	Proteobacteria	Gammaproteobacteria	Vibrionales	Vibrionaceae	Vibrio	Vibrio harveyi group	2989	726	4332	1247	4529	918	3205	726	5849	1557	5225	1122	6320	1520	4317	998	4779	779	8162	1581	5783	1005	5181	900	6247	1394	5882	1409	7316	1851	4090	859	4715	1266	4121	1112	5256	1405	3428	879	4738	1116
672	Bacteria	Proteobacteria	Gammaproteobacteria	Vibrionales	Vibrionaceae	Vibrio	Vibrio vulnificus	2594	870	3507	1447	4143	1082	2767	800	5676	1710	4809	1259	6253	1879	4370	1253	4262	959	6625	1857	5451	1229	4619	902	5765	1542	5719	1629	7304	2172	3999	1159	4681	1484	3920	1216	5172	1804	3530	1023	4719	1451
673	Bacteria	Proteobacteria	Gammaproteobacteria	Vibrionales	Vibrionaceae	Grimontia	Grimontia hollisae	4152	543	5792	908	7068	731	3764	572	9575	1011	8587	902	9984	1231	7237	862	6214	616	10588	1405	9087	868	6113	669	8498	1105	9449	1139	12069	1447	6599	753	8538	885	7191	844	8731	1160	5563	754	6921	986
674	Bacteria	Proteobacteria	Gammaproteobacteria	Vibrionales	Vibrionaceae	Vibrio	Vibrio mimicus	973	393	1295	674	1459	536	1005	447	1956	807	1604	694	2270	980	1579	621	1576	496	2392	926	1837	596	1679	539	2121	884	1967	819	2449	1127	1315	542	1569	733	1327	588	1843	878	1147	553	1686	699
675	Bacteria	Proteobacteria	Gammaproteobacteria	Vibrionales	Vibrionaceae	Vibrio	Vibrio cincinnatiensis	1132	260	1619	480	1838	364	1085	314	2604	531	2144	443	2727	646	1966	413	1700	321	2747	575	2194	355	1705	303	2439	586	2559	597	3288	838	1646	360	2186	530	1743	415	2413	689	1612	371	2093	535
676	Bacteria	Proteobacteria	Gammaproteobacteria	Vibrionales	Vibrionaceae	Vibrio	Vibrio fluvialis	1557	905	1972	1421	2461	1184	1349	773	3316	1577	3052	1373	3569	1760	2381	1229	2408	1027	3900	2049	3272	1377	2367	946	3098	1641	3298	1663	4143	2194	2371	1150	2951	1603	2424	1360	3133	1750	1865	1164	2460	1479
678	Bacteria	Proteobacteria	Gammaproteobacteria	Vibrionales	Vibrionaceae	Vibrio	unclassified Vibrio	0	0	0	0	0	0	0	0	0	0	0	0	0	0	0	0	0	0	0	0	0	0	0	0	0	0	0	0	0	0	0	0	0	0	0	0	0	0	0	0	0	0
680	Bacteria	Proteobacteria	Gammaproteobacteria	Vibrionales	Vibrionaceae	Vibrio	Vibrio harveyi group	1234	439	1678	685	2131	497	1335	491	2634	860	2243	818	2866	894	2002	602	2056	487	3107	801	2549	601	2168	531	2621	761	2661	863	3219	1075	1954	542	2136	728	1741	657	2258	909	1494	562	1999	690
685	Bacteria	Proteobacteria	Gammaproteobacteria	Vibrionales	Vibrionaceae	Vibrio	Vibrio diazotrophicus	0	0	0	0	0	0	0	0	0	0	0	0	0	0	0	0	0	0	0	0	0	0	0	0	0	0	0	0	0	0	0	0	0	0	0	0	0	0	0	0	0	0
686	Bacteria	Proteobacteria	Gammaproteobacteria	Vibrionales	Vibrionaceae	Vibrio	Vibrio cholerae	0	4	0	1	0	9	0	3	0	1	1	4	2	5	0	4	0	7	0	5	0	4	0	4	0	1	1	2	4	5	2	3	0	3	0	3	0	2	0	4	0	4
687	Bacteria	Proteobacteria	Gammaproteobacteria	Vibrionales	Vibrionaceae	Vibrio	Vibrio gazogenes	2439	321	3304	606	4005	436	2224	367	5600	709	4747	570	5904	856	4137	578	3751	405	6182	810	5111	527	3859	500	5175	883	5518	784	7159	955	3966	462	4752	628	3720	495	4743	816	3237	458	4114	680
688	Bacteria	Proteobacteria	Gammaproteobacteria	Vibrionales	Vibrionaceae	Aliivibrio	Aliivibrio logei	0	0	0	0	0	0	0	0	0	0	0	0	0	0	0	0	0	0	0	0	0	0	0	0	0	0	0	0	0	0	0	0	0	0	0	0	0	0	0	0	0	0
689	Bacteria	Proteobacteria	Gammaproteobacteria	Vibrionales	Vibrionaceae	Vibrio	Vibrio mediterranei	4365	332	5783	606	6810	416	4847	354	9109	719	7895	575	10669	873	7379	497	6872	412	11126	852	8872	483	8101	395	10010	749	9802	788	12160	1030	6517	456	8072	620	6603	546	9080	740	5841	416	7629	593
691	Bacteria	Proteobacteria	Gammaproteobacteria	Vibrionales	Vibrionaceae	Vibrio	Vibrio harveyi group	1382	135	1585	239	2077	190	1467	158	2644	260	2070	209	2699	302	1870	231	2084	157	3308	312	2663	192	2270	173	2582	268	2582	280	3225	380	1963	148	2313	224	1805	224	2296	256	1563	185	2021	220
693	Bacteria	Proteobacteria	Gammaproteobacteria	Vibrionales	Vibrionaceae	Vibrio	Vibrio nereis	0	0	0	0	0	0	0	0	0	0	0	0	0	0	0	0	0	0	0	0	0	0	0	0	0	0	0	0	0	0	0	0	0	0	0	0	0	0	0	0	0	0
703	Bacteria	Proteobacteria	Gammaproteobacteria	Enterobacterales	Enterobacteriaceae	Plesiomonas	Plesiomonas shigelloides	2739	541	3970	855	4320	792	2556	497	5863	996	4915	847	6196	1152	4728	774	4056	643	7053	1245	5533	861	3892	559	6054	895	6175	1089	7775	1414	4240	745	5253	960	4185	805	5478	1111	3730	718	4983	952
712	Bacteria	Proteobacteria	Gammaproteobacteria	Pasteurellales	Pasteurellaceae			4748	740	6717	1348	7737	1098	4652	946	10454	1656	8926	1305	11053	1948	7801	1246	7790	1005	12023	1968	10250	1369	7644	1113	10558	1958	10536	1735	13287	2316	7433	1029	8722	1465	7158	1128	9229	1623	6254	1057	7955	1627
713	Bacteria	Proteobacteria	Gammaproteobacteria	Pasteurellales	Pasteurellaceae	Actinobacillus		640	177	848	222	1020	194	581	186	1211	308	1065	262	1290	318	948	205	906	158	1341	359	1210	221	920	182	1216	344	1233	299	1573	397	878	175	1110	237	935	220	1165	288	777	185	1030	269
714	Bacteria	Proteobacteria	Gammaproteobacteria	Pasteurellales	Pasteurellaceae	Aggregatibacter	Aggregatibacter actinomycetemcomitans	536	313	702	488	974	453	594	354	1258	638	983	444	1265	659	879	454	850	356	1314	686	1274	567	887	424	1061	657	1153	624	1527	805	872	405	1048	633	782	394	1004	686	634	458	883	511
715	Bacteria	Proteobacteria	Gammaproteobacteria	Pasteurellales	Pasteurellaceae	Actinobacillus	Actinobacillus pleuropneumoniae	158	67	192	130	292	128	191	122	298	177	253	108	353	178	202	114	259	115	376	167	325	139	281	133	370	160	368	141	424	245	254	100	277	123	221	105	279	189	190	115	258	161
716	Bacteria	Proteobacteria	Gammaproteobacteria	Pasteurellales	Pasteurellaceae	Actinobacillus	Actinobacillus suis	81	81	136	107	138	106	100	69	216	126	199	98	240	139	148	81	125	71	213	153	192	86	163	52	186	106	199	112	255	172	151	83	177	118	143	64	172	131	113	86	147	101
718	Bacteria	Proteobacteria	Gammaproteobacteria	Pasteurellales	Pasteurellaceae	Actinobacillus	Actinobacillus equuli	62	71	73	117	122	72	64	73	134	114	121	127	129	176	86	92	102	64	152	136	171	94	137	77	132	122	136	146	152	181	82	67	128	121	124	102	120	150	80	82	109	111
720	Bacteria	Proteobacteria	Gammaproteobacteria	Pasteurellales	Pasteurellaceae	Actinobacillus	Actinobacillus lignieresii	78	30	81	44	99	55	64	43	73	68	62	75	128	70	79	40	98	25	154	73	105	59	130	26	122	86	100	57	134	93	80	26	68	59	68	43	90	74	65	42	117	76
724	Bacteria	Proteobacteria	Gammaproteobacteria	Pasteurellales	Pasteurellaceae	Haemophilus		417	177	559	323	621	216	367	189	906	493	776	290	975	529	640	290	572	218	908	423	875	237	643	200	855	495	1123	435	1148	615	581	255	770	365	626	251	780	428	489	257	636	381
725	Bacteria	Proteobacteria	Gammaproteobacteria	Pasteurellales	Pasteurellaceae	Haemophilus	Haemophilus influenzae	33	6	56	7	38	9	22	1	88	7	67	3	116	21	61	2	32	3	40	11	45	3	26	6	34	13	86	6	469	6	81	8	65	7	73	11	59	21	45	6	28	6
726	Bacteria	Proteobacteria	Gammaproteobacteria	Pasteurellales	Pasteurellaceae	Haemophilus	Haemophilus haemolyticus	316	129	459	233	515	164	270	119	727	305	647	245	820	409	523	201	468	144	747	269	587	147	436	145	631	281	879	280	967	455	500	212	554	253	513	182	660	462	433	167	540	226
727	Bacteria	Proteobacteria	Gammaproteobacteria	Pasteurellales	Pasteurellaceae	Haemophilus	Haemophilus influenzae	924	298	1033	530	1498	307	747	315	2035	652	1755	457	2056	734	1480	408	1343	300	1824	614	1754	343	1213	333	1635	590	1938	568	2586	829	1413	388	1698	531	1396	410	1555	707	1072	364	1261	484
728	Bacteria	Proteobacteria	Gammaproteobacteria	Pasteurellales	Pasteurellaceae	Avibacterium	Avibacterium paragallinarum	518	146	656	231	889	147	622	123	1128	265	991	196	1287	352	849	161	757	142	1233	278	1091	190	898	188	1084	223	1060	256	1383	299	741	171	915	198	810	187	936	255	649	134	838	181
729	Bacteria	Proteobacteria	Gammaproteobacteria	Pasteurellales	Pasteurellaceae	Haemophilus	Haemophilus parainfluenzae	537	208	735	348	915	210	517	187	1185	380	1059	301	1330	419	867	279	865	220	1418	414	1232	256	791	230	1175	406	1214	404	1546	595	840	211	1013	356	942	251	1091	410	681	222	972	356
730	Bacteria	Proteobacteria	Gammaproteobacteria	Pasteurellales	Pasteurellaceae	Haemophilus	[Haemophilus] ducreyi	698	148	838	246	1109	212	643	128	1409	361	1157	282	1400	438	1039	232	1025	139	1583	303	1368	188	978	137	1272	308	1396	411	1683	543	926	199	1234	320	1022	261	1216	324	782	184	1004	270
731	Bacteria	Proteobacteria	Gammaproteobacteria	Pasteurellales	Pasteurellaceae	Histophilus	Histophilus somni	806	158	981	253	1293	221	818	182	1535	336	1325	244	1808	372	1167	235	1215	173	1772	345	1622	230	1235	208	1730	370	1600	354	2016	497	1103	202	1355	279	1108	193	1483	331	907	174	1322	353
732	Bacteria	Proteobacteria	Gammaproteobacteria	Pasteurellales	Pasteurellaceae	Aggregatibacter	Aggregatibacter aphrophilus	441	237	590	370	771	273	439	202	891	467	788	390	961	498	680	334	649	291	1076	508	917	299	800	211	927	492	922	463	1206	610	611	304	812	423	688	370	774	477	532	292	715	429
735	Bacteria	Proteobacteria	Gammaproteobacteria	Pasteurellales	Pasteurellaceae	Haemophilus	Haemophilus parahaemolyticus	461	131	536	228	802	140	482	185	921	231	858	181	1092	244	779	189	724	151	1117	326	1007	191	822	166	1060	301	1019	235	1256	319	687	127	861	186	732	151	932	245	617	178	842	254
738	Bacteria	Proteobacteria	Gammaproteobacteria	Pasteurellales	Pasteurellaceae	Glaesserella	Glaesserella parasuis	1020	207	1269	305	1500	281	903	200	2128	397	1751	292	2449	416	1448	253	1438	247	2041	426	1840	297	1552	239	1775	378	2800	421	2490	559	1589	272	1635	332	1387	297	1773	367	1062	220	1405	341
745	Bacteria	Proteobacteria	Gammaproteobacteria	Pasteurellales	Pasteurellaceae	Pasteurella		717	87	888	129	1115	93	642	63	1506	210	1231	138	1607	223	1122	108	1022	75	1655	166	1422	102	1128	71	1459	184	1479	195	1929	272	996	101	1356	178	1020	129	1386	196	848	96	1177	168
747	Bacteria	Proteobacteria	Gammaproteobacteria	Pasteurellales	Pasteurellaceae	Pasteurella	Pasteurella multocida	1164	289	1398	480	1945	428	1175	321	2209	660	1888	501	2243	709	1588	434	1785	294	2523	582	2333	432	1890	325	2259	601	2192	634	2676	908	1640	428	1961	570	1642	423	1899	663	1255	355	1841	526
749	Bacteria	Proteobacteria	Gammaproteobacteria	Pasteurellales	Pasteurellaceae	Pasteurellaceae incertae sedis	[Pasteurella] aerogenes-[Pasteurella] mairii-[Actinobacillus] rossii complex	654	124	915	236	1129	176	672	129	1348	301	1217	245	1457	343	1050	255	979	167	1583	346	1400	216	1106	172	1386	313	1400	340	1681	435	940	180	1201	244	1010	187	1254	287	866	185	1030	259
750	Bacteria	Proteobacteria	Gammaproteobacteria	Pasteurellales	Pasteurellaceae	Gallibacterium	Gallibacterium anatis	0	0	0	0	0	0	0	0	0	0	0	0	0	0	0	0	0	0	0	0	0	0	0	0	0	0	0	0	0	0	0	0	0	0	0	0	0	0	0	0	0	0
754	Bacteria	Proteobacteria	Gammaproteobacteria	Pasteurellales	Pasteurellaceae	Pasteurella	Pasteurella dagmatis	121	17	90	22	158	13	139	8	201	36	188	21	214	39	121	20	214	18	216	32	193	19	288	15	227	31	163	40	200	64	152	21	151	26	124	18	139	36	86	23	152	30
758	Bacteria	Proteobacteria	Gammaproteobacteria	Pasteurellales	Pasteurellaceae	Rodentibacter	Rodentibacter pneumotropicus	273	131	628	187	423	157	255	99	1356	257	759	174	1639	290	527	151	289	119	551	242	359	175	230	111	433	236	1039	249	2168	332	621	172	906	228	1112	170	1758	248	647	146	577	195
762	Bacteria	Proteobacteria	Gammaproteobacteria	Pasteurellales	Pasteurellaceae	Avibacterium	Avibacterium volantium	621	137	789	238	764	186	567	155	1053	316	945	251	1191	341	792	169	909	142	1395	275	1063	192	880	160	1210	237	1126	316	1359	428	722	183	910	279	765	211	1073	293	713	155	937	214
766	Bacteria	Proteobacteria	Alphaproteobacteria	Rickettsiales				143	56	142	60	259	80	156	49	391	115	321	83	344	112	208	67	277	89	312	81	416	83	250	67	284	115	371	130	409	138	263	74	303	82	207	67	242	94	161	46	170	91
768	Bacteria	Proteobacteria	Alphaproteobacteria	Rickettsiales	Anaplasmataceae	Anaplasma		746	65	655	57	1414	135	724	85	1503	167	1359	127	1305	144	866	108	1210	126	1300	120	1881	177	1258	125	1101	149	1203	130	1504	154	1059	111	1400	144	1048	96	1071	94	620	72	893	81
770	Bacteria	Proteobacteria	Alphaproteobacteria	Rickettsiales	Anaplasmataceae	Anaplasma	Anaplasma marginale	112	51	108	59	204	94	102	62	206	82	147	91	171	84	110	66	151	63	162	64	225	86	171	89	136	89	162	98	182	86	139	68	155	81	125	72	116	68	87	52	117	71
773	Bacteria	Proteobacteria	Alphaproteobacteria	Hyphomicrobiales	Bartonellaceae	Bartonella		2178	462	2157	577	3879	620	2651	528	4767	901	4096	666	4181	996	2781	551	3200	487	3774	843	5233	646	3927	622	3532	766	3864	846	4362	1007	3111	541	4180	795	3592	641	3658	836	2322	457	2905	656
774	Bacteria	Proteobacteria	Alphaproteobacteria	Hyphomicrobiales	Bartonellaceae	Bartonella	Bartonella bacilliformis	512	70	578	128	917	128	619	95	1059	184	942	129	896	211	649	103	688	117	853	157	1225	122	908	132	815	136	875	198	993	197	722	116	1023	125	906	133	834	164	631	91	682	129
775	Bacteria	Proteobacteria	Alphaproteobacteria	Rickettsiales	Rickettsiaceae			79	0	96	0	122	2	122	0	103	12	89	9	106	3	79	5	103	3	143	1	159	8	219	5	163	7	77	5	102	4	80	1	75	7	74	4	99	2	83	3	142	4
776	Bacteria	Proteobacteria	Gammaproteobacteria	Legionellales	Coxiellaceae	Coxiella		453	68	571	85	820	98	445	65	1050	108	955	96	950	104	751	97	659	59	1035	139	1122	119	648	95	840	111	970	112	1211	121	736	85	976	109	684	83	749	93	576	72	629	62
777	Bacteria	Proteobacteria	Gammaproteobacteria	Legionellales	Coxiellaceae	Coxiella	Coxiella burnetii	5935	541	7365	922	11068	906	6280	645	12186	1131	11021	939	11615	1110	8945	847	8510	628	13338	1197	13218	952	9549	796	11081	1069	11603	1067	14195	1424	8921	760	11493	991	9977	906	10477	1054	7479	688	8912	940
779	Bacteria	Proteobacteria	Alphaproteobacteria	Rickettsiales	Anaplasmataceae	Ehrlichia	canis group	413	116	414	152	800	152	432	133	942	218	681	140	733	238	503	97	593	135	783	159	942	162	702	130	688	147	679	221	861	282	595	145	742	165	568	104	618	203	377	104	530	162
780	Bacteria	Proteobacteria	Alphaproteobacteria	Rickettsiales	Rickettsiaceae	Rickettsieae	Rickettsia	2013	269	2103	357	3415	344	2198	357	4605	323	3705	241	4464	361	2987	297	3310	313	4173	417	4915	390	3937	393	3764	397	4106	353	4997	439	3127	209	3567	278	2675	198	3170	355	2096	247	2658	441
782	Bacteria	Proteobacteria	Alphaproteobacteria	Rickettsiales	Rickettsiaceae	Rickettsieae	Rickettsia	128	67	137	68	225	57	204	36	290	75	223	60	278	84	176	46	226	52	260	72	352	71	278	59	232	69	231	76	315	99	195	60	235	63	216	45	225	87	158	33	176	62
783	Bacteria	Proteobacteria	Alphaproteobacteria	Rickettsiales	Rickettsiaceae	Rickettsieae	Rickettsia	28	4	24	12	34	7	41	9	48	14	38	9	29	14	36	13	33	10	29	6	52	11	46	11	31	5	37	5	32	7	38	9	38	2	51	5	30	11	33	8	22	12
784	Bacteria	Proteobacteria	Alphaproteobacteria	Rickettsiales	Rickettsiaceae	Rickettsieae	Orientia	1030	155	1043	173	1813	139	1203	155	2205	248	1766	152	1965	223	1332	97	1559	155	1895	163	2349	162	1860	196	1699	193	1898	184	2188	220	1410	138	1859	158	1416	164	1627	197	1096	105	1379	140
785	Bacteria	Proteobacteria	Alphaproteobacteria	Rickettsiales	Rickettsiaceae	Rickettsieae	Rickettsia	166	50	142	85	268	57	236	46	314	64	242	58	302	83	192	48	237	60	247	82	383	58	372	54	289	89	260	70	297	101	208	51	259	61	213	56	254	94	180	35	237	77
788	Bacteria	Proteobacteria	Alphaproteobacteria	Rickettsiales	Rickettsiaceae	Rickettsieae	Rickettsia	224	30	273	57	436	40	278	50	479	48	389	48	458	76	324	43	361	39	493	56	593	43	436	55	423	53	400	59	524	72	314	37	413	52	312	27	345	66	257	31	375	58
803	Bacteria	Proteobacteria	Alphaproteobacteria	Hyphomicrobiales	Bartonellaceae	Bartonella	Bartonella quintana	280	88	339	112	581	106	344	151	689	178	624	132	594	182	389	96	398	112	558	150	741	117	506	120	489	142	472	137	614	185	478	106	645	147	577	111	566	142	351	77	393	137
807	Bacteria	Proteobacteria	Alphaproteobacteria	Hyphomicrobiales	Bartonellaceae	Bartonella	Bartonella elizabethae	86	68	83	64	189	51	94	57	170	98	141	58	164	91	92	51	124	56	163	79	173	56	153	74	131	65	133	59	187	84	117	49	150	63	126	51	151	68	84	53	99	44
810	Bacteria	PVC group	Chlamydiae	Chlamydiia	Chlamydiales	Chlamydiaceae	Chlamydia/Chlamydophila group	2891	157	2451	154	4289	201	2873	166	4180	262	3568	200	3459	183	2326	120	4413	229	4237	213	5580	286	4592	231	3837	170	3460	178	3842	221	2905	141	3437	201	2950	160	2864	141	1917	87	2965	170
813	Bacteria	PVC group	Chlamydiae	Chlamydiia	Chlamydiales	Chlamydiaceae	Chlamydia/Chlamydophila group	705	53	632	73	1069	83	717	82	1083	85	825	69	889	98	632	74	1000	80	1068	113	1388	95	1155	99	939	90	911	70	1071	91	700	55	953	56	720	55	759	69	521	43	795	75
815	Bacteria	FCB group	Bacteroidetes/Chlorobi group	Bacteroidetes	Bacteroidia	Bacteroidales	Bacteroidaceae	0	0	0	0	0	0	0	0	0	0	0	0	0	0	0	0	0	0	0	0	0	0	0	0	0	0	0	0	0	0	0	0	0	0	0	0	0	0	0	0	0	0
816	Bacteria	FCB group	Bacteroidetes/Chlorobi group	Bacteroidetes	Bacteroidia	Bacteroidales	Bacteroidaceae	14393	889	13524	1039	13099	694	13051	765	12949	806	12097	613	22111	1226	12456	651	23241	979	23117	1136	16697	794	21666	957	27454	1260	18252	974	20181	1061	9631	545	9847	701	8987	477	16928	1068	9654	617	20795	1087
817	Bacteria	FCB group	Bacteroidetes/Chlorobi group	Bacteroidetes	Bacteroidia	Bacteroidales	Bacteroidaceae	6959	1077	6969	1276	7280	852	7037	1082	7242	922	6530	732	11406	1481	6570	878	11275	1164	11987	1323	9087	977	11506	1255	13613	1518	9466	1289	10325	1356	5525	673	5642	776	5048	656	8580	1284	5218	684	10546	1328
818	Bacteria	FCB group	Bacteroidetes/Chlorobi group	Bacteroidetes	Bacteroidia	Bacteroidales	Bacteroidaceae	2531	393	2564	489	2513	309	2318	380	2583	372	2359	287	4104	529	2388	273	4201	450	4372	494	3072	396	4107	394	4942	585	3413	497	3813	561	2015	258	1992	322	1729	254	3313	468	1733	257	3757	489
820	Bacteria	FCB group	Bacteroidetes/Chlorobi group	Bacteroidetes	Bacteroidia	Bacteroidales	Bacteroidaceae	1290	181	1197	183	1192	134	1300	178	1095	162	1059	129	1967	232	1175	113	2023	216	1995	235	1485	192	2100	253	2502	231	1615	180	1796	232	844	88	803	132	780	101	1661	183	888	108	2013	199
821	Bacteria	FCB group	Bacteroidetes/Chlorobi group	Bacteroidetes	Bacteroidia	Bacteroidales	Bacteroidaceae	708	144	733	175	783	107	643	141	816	141	696	116	1189	237	702	127	1096	179	1217	211	964	171	1240	283	1367	226	1096	222	1149	211	578	105	579	103	551	91	882	161	510	79	1056	165
823	Bacteria	FCB group	Bacteroidetes/Chlorobi group	Bacteroidetes	Bacteroidia	Bacteroidales	Tannerellaceae	2905	210	2726	266	2814	162	2704	196	2489	201	2403	176	4211	293	2521	151	4654	219	4518	270	3529	208	4480	272	5433	299	3548	228	3728	288	1899	127	1976	178	1870	148	3400	227	1958	154	4225	265
824	Bacteria	Proteobacteria	delta/epsilon subdivisions	Epsilonproteobacteria	Campylobacterales	Campylobacteraceae	Campylobacter	1020	204	956	287	1549	291	1211	205	1455	344	1228	232	1462	193	1038	129	1518	274	1700	345	1890	314	1848	315	1833	210	1381	238	1625	277	1048	169	1231	282	1063	219	1189	223	809	158	1377	238
827	Bacteria	Proteobacteria	delta/epsilon subdivisions	Epsilonproteobacteria	Campylobacterales	Campylobacteraceae	Campylobacter	887	140	811	202	1268	118	935	156	1035	157	1018	144	1122	179	712	111	1356	137	1376	170	1529	140	1528	163	1495	208	1015	187	1214	246	767	87	872	141	777	106	940	185	647	87	1135	156
830	Bacteria	Terrabacteria group	Firmicutes	Clostridia	Eubacteriales	Lachnospiraceae	Butyrivibrio	528	28	566	22	810	49	610	45	740	32	626	24	726	22	511	14	892	27	894	39	978	56	964	52	933	29	689	20	848	23	494	30	636	50	529	28	603	26	408	17	713	30
831	Bacteria	Terrabacteria group	Firmicutes	Clostridia	Eubacteriales	Lachnospiraceae	Butyrivibrio	0	219	0	272	0	238	0	223	0	218	0	207	0	284	0	171	0	237	0	302	0	259	0	234	0	252	0	252	0	295	0	149	0	218	0	184	0	288	0	142	0	248
836	Bacteria	FCB group	Bacteroidetes/Chlorobi group	Bacteroidetes	Bacteroidia	Bacteroidales	Porphyromonadaceae	281	7	294	5	374	7	306	2	340	7	308	5	472	6	314	6	463	6	560	6	473	4	503	6	564	9	453	5	508	10	302	5	271	7	264	8	361	3	210	3	409	8
837	Bacteria	FCB group	Bacteroidetes/Chlorobi group	Bacteroidetes	Bacteroidia	Bacteroidales	Porphyromonadaceae	3763	387	3806	418	4315	349	3633	377	3955	349	3507	319	5900	499	3739	309	5815	453	5923	513	5245	415	5591	479	7384	463	5092	400	5926	468	2896	278	3364	354	2823	301	4727	416	2930	286	5730	434
838	Bacteria	FCB group	Bacteroidetes/Chlorobi group	Bacteroidetes	Bacteroidia	Bacteroidales	Prevotellaceae	2686	162	2748	140	3033	136	2539	142	3139	155	2796	146	4745	227	2736	107	4325	198	4538	216	3807	169	4127	143	5412	219	3991	161	4614	195	2291	105	2376	120	2035	101	3489	180	2126	76	4020	176
841	Bacteria	Terrabacteria group	Firmicutes	Clostridia	Eubacteriales	Lachnospiraceae	Roseburia	288	2	290	7	447	0	348	1	346	6	322	7	380	7	286	4	476	5	405	8	531	4	578	6	469	5	316	3	385	3	235	3	291	4	278	5	298	4	199	2	390	4
844	Bacteria	Proteobacteria	delta/epsilon subdivisions	Epsilonproteobacteria	Campylobacterales	Helicobacteraceae	Wolinella	2278	190	2205	231	3366	322	2430	296	3075	286	2687	232	3234	272	2203	210	3403	239	3755	289	4211	364	4007	353	4247	311	2957	278	3509	317	2025	196	2683	234	2210	188	2780	277	1793	159	3267	314
847	Bacteria	Proteobacteria	Betaproteobacteria	Burkholderiales	Oxalobacteraceae	Oxalobacter	Oxalobacter formigenes	2774	462	3331	632	4541	650	2564	343	4715	735	4501	699	4928	767	3575	587	3992	526	5723	929	5469	718	4261	445	5160	734	4885	743	5913	966	3475	498	4536	760	3949	651	4250	836	3099	572	4265	693
848	Bacteria	Fusobacteria	Fusobacteriia	Fusobacteriales	Fusobacteriaceae	Fusobacterium		6540	426	6082	584	8887	435	7938	500	7749	510	7013	337	8796	565	5909	298	10174	395	10478	477	11380	409	13300	517	11594	566	7932	458	9055	651	5487	314	6675	401	5704	284	6890	466	4708	216	8792	482
851	Bacteria	Fusobacteria	Fusobacteriia	Fusobacteriales	Fusobacteriaceae	Fusobacterium	Fusobacterium nucleatum	837	142	804	209	1138	126	1056	220	970	149	826	113	1169	187	800	100	1306	117	1427	168	1517	131	1769	191	1555	162	1092	161	1172	191	765	112	757	128	665	97	908	154	555	72	1112	157
853	Bacteria	Terrabacteria group	Firmicutes	Clostridia	Eubacteriales	Oscillospiraceae	Faecalibacterium	3811	1354	3617	1285	5403	1655	4399	1457	4730	1288	4322	1194	5150	1270	3515	887	5831	1550	6138	1524	6837	1963	7178	1725	6177	1348	4697	1095	5161	1356	3448	983	4272	1394	3808	1176	4440	1331	2983	948	4938	1323
856	Bacteria	Fusobacteria	Fusobacteriia	Fusobacteriales	Fusobacteriaceae	Fusobacterium	Fusobacterium varium	1081	242	1097	345	1557	208	1374	355	1277	223	1138	174	1533	328	1000	146	1663	223	1854	270	1800	225	2203	316	1941	323	1331	231	1558	320	911	161	1003	222	902	171	1205	243	741	117	1512	263
859	Bacteria	Fusobacteria	Fusobacteriia	Fusobacteriales	Fusobacteriaceae	Fusobacterium	Fusobacterium necrophorum	1195	147	1051	173	1595	113	1506	184	1302	145	1188	116	1594	170	1036	102	1847	122	1817	176	2058	133	2331	195	2042	196	1377	123	1471	172	895	88	1082	113	877	81	1221	129	845	58	1573	155
860	Bacteria	Fusobacteria	Fusobacteriia	Fusobacteriales	Fusobacteriaceae	Fusobacterium	Fusobacterium periodonticum	63	20	54	27	93	18	61	25	95	34	69	23	89	18	67	13	70	19	97	15	123	25	112	11	109	16	91	17	99	26	72	21	59	20	52	13	59	24	38	9	72	22
861	Bacteria	Fusobacteria	Fusobacteriia	Fusobacteriales	Fusobacteriaceae	Fusobacterium	Fusobacterium ulcerans	818	169	778	163	1064	114	1010	154	944	122	813	81	1059	153	774	76	1270	94	1313	126	1373	113	1633	129	1522	157	947	132	1129	149	689	80	735	86	613	77	895	142	516	66	1148	148
868	Bacteria	Proteobacteria	Gammaproteobacteria	Cardiobacteriales	Cardiobacteriaceae			135	18	180	16	245	26	100	15	278	19	271	26	299	16	223	17	212	23	343	26	298	23	176	31	277	18	302	16	337	29	239	8	248	14	245	17	254	21	165	14	220	16
870	Bacteria	Proteobacteria	Gammaproteobacteria	Cardiobacteriales	Cardiobacteriaceae	Dichelobacter	Dichelobacter nodosus	0	256	0	340	0	358	0	240	0	450	0	382	0	456	0	351	0	275	0	511	0	356	0	276	0	396	0	476	0	595	0	345	0	459	0	382	0	418	0	310	0	422
872	Bacteria	Proteobacteria	delta/epsilon subdivisions	Deltaproteobacteria	Desulfovibrionales	Desulfovibrionaceae	Desulfovibrio	23573	4094	23366	4103	33190	5474	36109	5354	22906	3422	21064	3047	31160	4094	23819	3161	37683	4756	40666	5310	42197	6103	59132	6749	48887	5441	27190	3530	30584	4210	18201	2922	21102	3908	18158	3314	26238	4363	19122	3354	36323	5372
876	Bacteria	Proteobacteria	delta/epsilon subdivisions	Deltaproteobacteria	Desulfovibrionales	Desulfovibrionaceae	Desulfovibrio	4844	736	4411	865	5855	1018	5981	938	4635	711	4099	703	5972	785	4137	636	7003	884	7570	1049	7513	1090	9671	1171	8894	984	5196	724	6003	860	3408	547	4071	801	3650	741	5066	889	3515	633	6885	1071
881	Bacteria	Proteobacteria	delta/epsilon subdivisions	Deltaproteobacteria	Desulfovibrionales	Desulfovibrionaceae	Desulfovibrio	10149	1437	9967	1401	14078	2030	14630	1622	10150	1227	9203	1094	13322	1261	10296	1000	15150	1618	17560	1692	17612	2063	22885	1836	20046	1565	11859	1181	13044	1345	7638	867	9537	1426	8184	1232	11279	1522	8435	1230	15411	1638
882	Bacteria	Proteobacteria	delta/epsilon subdivisions	Deltaproteobacteria	Desulfovibrionales	Desulfovibrionaceae	Desulfovibrio	22	1	29	2	49	1	109	2	15	3	13	3	31	4	21	7	35	2	36	1	55	2	145	3	65	0	20	2	35	10	13	2	15	1	15	2	24	3	28	0	60	1
883	Bacteria	Proteobacteria	delta/epsilon subdivisions	Deltaproteobacteria	Desulfovibrionales	Desulfovibrionaceae	Desulfovibrio	9064	1712	8906	1741	12729	2446	13695	2122	8526	1525	7704	1390	11797	1671	8970	1299	13913	1894	15442	2148	15686	2513	21718	2329	18136	2035	10190	1369	11714	1720	7040	1205	8086	1828	7063	1597	10180	1934	7403	1535	14276	2143
885	Bacteria	Proteobacteria	delta/epsilon subdivisions	Deltaproteobacteria	Desulfovibrionales	Desulfovibrionaceae	Desulfovibrio	0	0	0	0	0	0	0	0	0	0	0	0	0	0	0	0	0	0	0	0	0	0	0	0	0	0	0	0	0	0	0	0	0	0	0	0	0	0	0	0	0	0
890	Bacteria	Proteobacteria	delta/epsilon subdivisions	Deltaproteobacteria	Desulfuromonadales	Desulfuromonadaceae	Desulfuromonas	2732	266	2769	186	2756	213	2338	188	1999	121	2806	141	3400	186	1714	112	4021	246	4296	239	3366	279	3547	176	3868	202	2856	163	2877	203	1881	134	1954	164	2473	194	3034	231	1626	150	3146	209
892	Bacteria	Proteobacteria	delta/epsilon subdivisions	Deltaproteobacteria	Desulfuromonadales	Desulfuromonadaceae	Desulfuromonas	0	0	0	0	0	0	0	0	0	0	0	0	0	0	0	0	0	0	0	0	0	0	0	0	0	0	0	0	0	0	0	0	0	0	0	0	0	0	0	0	0	0
893	Bacteria	Proteobacteria	delta/epsilon subdivisions	Deltaproteobacteria	Desulfobacterales	Desulfobulbaceae	Desulfobulbus	1302	208	1243	180	1188	126	1115	150	846	128	835	106	1751	255	1066	145	2120	274	2063	320	1530	146	1976	260	3224	476	1335	195	1502	204	636	106	807	69	728	99	1294	252	800	119	2254	376
894	Bacteria	Proteobacteria	delta/epsilon subdivisions	Deltaproteobacteria	Desulfobacterales	Desulfobulbaceae	Desulfobulbus	0	0	0	0	0	0	0	0	0	0	0	0	0	0	0	0	0	0	0	0	0	0	0	0	0	0	0	0	0	0	0	0	0	0	0	0	0	0	0	0	0	0
895	Bacteria	Proteobacteria	delta/epsilon subdivisions	Deltaproteobacteria	Desulfobacterales	Desulfobulbaceae	Desulfobulbus	0	0	0	0	0	0	0	0	0	0	0	0	0	0	0	0	0	0	0	0	0	0	0	0	0	0	0	0	0	0	0	0	0	0	0	0	0	0	0	0	0	0
896	Bacteria	Proteobacteria	delta/epsilon subdivisions	Deltaproteobacteria	Desulfobacterales	Desulfobacteraceae	Desulfococcus	828	84	927	105	940	157	2078	280	500	52	428	47	1391	173	1138	128	1602	168	1941	239	1588	192	3936	543	2984	313	1132	83	1103	109	579	57	326	35	244	26	854	111	579	95	1693	235
897	Bacteria	Proteobacteria	delta/epsilon subdivisions	Deltaproteobacteria	Desulfobacterales	Desulfobacteraceae	Desulfococcus	123186	4899	166190	6238	163552	5551	347621	10674	74645	2794	70164	2806	234705	6459	191372	5177	242855	6842	333040	9315	234113	7083	617576	14835	464491	11522	177877	5014	192285	5691	90321	2841	55969	2676	48952	2470	160565	5709	120841	4353	299039	9355
898	Bacteria	Proteobacteria	delta/epsilon subdivisions	Deltaproteobacteria	Desulfovibrionales	Desulfomicrobiaceae	Desulfomicrobium	1560	104	1531	103	2275	146	2445	147	1671	105	1467	110	2278	117	1700	83	2539	129	2820	156	3008	161	4282	204	3643	153	1920	135	2233	137	1235	108	1435	106	1216	114	1803	141	1244	78	2497	125
901	Bacteria	Proteobacteria	delta/epsilon subdivisions	Deltaproteobacteria	Desulfovibrionales	Desulfovibrionaceae	Desulfovibrio	4798	1156	4480	1127	6612	1537	6280	1312	4750	968	4541	916	5817	1043	4434	798	7337	1247	7747	1342	8414	1706	10175	1507	8276	1266	5382	964	6054	1062	3633	766	4708	1227	4141	982	5133	1140	3791	880	6683	1285
904	Bacteria	Terrabacteria group	Firmicutes	Negativicutes	Acidaminococcales	Acidaminococcaceae	Acidaminococcus	476	13	422	10	721	21	544	8	537	22	506	25	483	20	375	12	745	22	673	31	875	34	822	21	666	20	429	24	512	20	372	24	471	25	485	18	440	19	291	10	534	20
906	Bacteria	Terrabacteria group	Firmicutes	Negativicutes	Veillonellales	Veillonellaceae	Megasphaera	839	32	740	48	1241	47	885	42	995	43	918	28	968	20	693	28	1226	44	1265	38	1503	48	1490	45	1235	50	918	24	1061	35	665	23	956	38	812	22	886	29	597	18	931	28
907	Bacteria	Terrabacteria group	Firmicutes	Negativicutes	Veillonellales	Veillonellaceae	Megasphaera	2356	498	2046	513	3150	590	2804	531	2697	458	2596	382	2891	461	2051	323	3511	500	3467	636	4132	604	4525	625	3585	506	2622	394	2990	501	1935	304	2512	554	2086	447	2436	453	1636	351	2902	507
911	Bacteria	Proteobacteria	Alphaproteobacteria	Hyphomicrobiales	Bradyrhizobiaceae	Nitrobacter		770	74	701	52	1577	115	660	67	1750	106	1885	109	1296	69	908	47	1221	80	1177	75	2145	124	1039	84	949	66	1289	64	1476	87	1227	70	1632	132	1495	131	1119	101	738	63	765	55
914	Bacteria	Proteobacteria	Betaproteobacteria	Nitrosomonadales	Nitrosomonadaceae	Nitrosomonas		7722	383	12438	746	16608	748	7968	339	19804	866	16816	728	17396	880	14779	712	11317	475	20618	961	20176	791	12772	449	16311	874	18660	890	25473	1190	14594	627	19469	894	14871	659	15684	815	11993	629	12888	714
920	Bacteria	Proteobacteria	Acidithiobacillia	Acidithiobacillales	Acidithiobacillaceae	Acidithiobacillus	Acidithiobacillus ferrooxidans	1181	434	1369	559	1840	579	1253	390	1993	715	1936	587	2144	744	1941	708	1765	490	2541	843	2349	771	1984	517	2353	774	2007	744	2511	829	1467	464	1909	718	1614	542	1888	708	1621	622	1971	721
926	Bacteria	Proteobacteria	Betaproteobacteria	Burkholderiales	Burkholderiales genera incertae sedis	Thiomonas	Thiomonas intermedia	3605	791	4449	1022	6357	1400	3737	771	7125	1214	6410	1071	6997	1094	5276	952	5313	827	7947	1345	8139	1507	5580	869	6583	972	6941	1043	8475	1393	5177	874	6661	1374	5719	1213	6410	1272	4503	992	5591	1101
933	Bacteria	Proteobacteria	Gammaproteobacteria	Thiotrichales	Piscirickettsiaceae	Thiomicrospira		1414	20	2064	26	2490	30	1173	14	3156	48	2717	33	3441	58	2698	47	1959	36	3807	47	2978	42	1736	29	3428	45	3334	48	4437	72	2229	37	2995	41	2391	35	2998	36	2159	33	2687	32
935	Bacteria	Proteobacteria	Gammaproteobacteria	Thiotrichales	Piscirickettsiaceae	Thiomicrospira	unclassified Thiomicrospira	0	0	0	0	0	0	0	0	0	0	0	0	0	0	0	0	0	0	0	0	0	0	0	0	0	0	0	0	0	0	0	0	0	0	0	0	0	0	0	0	0	0
939	Bacteria	Aquificae	Aquificae	Aquificales	Aquificaceae	Hydrogenobacter		0	9	0	11	0	13	0	10	0	15	0	17	0	7	0	5	0	19	0	10	0	21	0	21	0	11	0	11	0	15	0	5	0	8	0	15	0	5	0	5	0	6
942	Bacteria	Proteobacteria	Alphaproteobacteria	Rickettsiales	Anaplasmataceae			275	31	261	38	474	52	314	29	609	82	506	60	525	81	340	44	448	58	496	69	678	76	481	48	442	59	492	49	562	76	393	59	499	55	343	45	404	52	270	26	359	39
943	Bacteria	Proteobacteria	Alphaproteobacteria	Rickettsiales	Anaplasmataceae	Ehrlichia		612	46	531	43	1020	56	575	38	1121	65	930	47	1002	80	687	36	873	47	932	61	1248	47	1033	51	898	56	1007	62	1123	84	762	49	938	37	725	32	789	45	548	33	707	63
944	Bacteria	Proteobacteria	Alphaproteobacteria	Rickettsiales	Anaplasmataceae	Ehrlichia	canis group	261	77	267	134	467	85	287	78	586	121	411	95	482	122	331	73	417	87	452	147	610	85	473	95	424	94	483	105	480	141	383	92	423	80	327	72	371	97	218	63	314	64
945	Bacteria	Proteobacteria	Alphaproteobacteria	Rickettsiales	Anaplasmataceae	Ehrlichia	canis group	240	60	267	106	375	70	257	54	460	131	407	58	482	97	277	58	360	63	433	110	488	60	356	67	388	66	461	99	493	138	298	58	366	73	322	56	355	73	237	53	307	69
948	Bacteria	Proteobacteria	Alphaproteobacteria	Rickettsiales	Anaplasmataceae	Anaplasma	phagocytophilum group	736	73	760	66	1376	91	843	69	1385	114	1198	87	1215	113	925	52	1103	99	1425	108	1704	104	1282	107	1200	110	1252	101	1450	121	940	111	1282	110	1020	84	1146	89	773	58	994	85
949	Bacteria	Proteobacteria	Alphaproteobacteria	Rickettsiales	Anaplasmataceae	Anaplasma	Anaplasma platys	0	81	0	93	0	109	0	93	0	110	0	103	0	114	0	75	0	89	0	128	0	119	0	122	0	114	0	102	0	126	0	97	0	95	0	83	0	105	0	69	0	90
953	Bacteria	Proteobacteria	Alphaproteobacteria	Rickettsiales	Anaplasmataceae	Wolbachieae	Wolbachia	1669	188	1720	185	2787	226	1847	210	3277	281	2599	195	2922	285	1979	174	2650	183	2881	217	3782	238	3209	263	2813	254	2756	262	3187	306	2118	176	2564	221	2058	158	2457	240	1548	133	2168	210
955	Bacteria	Proteobacteria	Alphaproteobacteria	Rickettsiales	Anaplasmataceae	Wolbachieae	Wolbachia	267	18	209	23	396	30	309	23	373	33	303	30	373	49	207	28	378	31	385	26	488	39	440	36	373	35	322	47	382	53	250	34	284	24	249	24	286	22	172	17	315	32
958	Bacteria	Proteobacteria	Oligoflexia	Bdellovibrionales	Bdellovibrionaceae	Bdellovibrio		4641	121	4868	142	8869	193	4576	117	10322	207	7360	215	8879	191	5821	172	6911	179	8926	196	11110	269	7149	197	7297	168	10615	215	10612	240	7208	161	8965	186	6300	141	7621	161	5188	100	6279	133
959	Bacteria	Proteobacteria	Oligoflexia	Bdellovibrionales	Bdellovibrionaceae	Bdellovibrio	Bdellovibrio bacteriovorus	5524	703	5920	867	9558	1018	5246	883	10349	927	8097	690	9828	928	6626	691	7695	767	10390	1004	11377	1073	7765	1002	8350	1010	10792	928	11673	1077	7458	669	9374	926	7089	755	8658	911	6100	683	7609	927
960	Bacteria	Proteobacteria	Oligoflexia	Bacteriovoracales	Bacteriovoracaceae	Bacteriovorax	Bacteriovorax stolpii	7815	233	9541	345	14672	347	6512	309	23795	524	16239	397	27272	613	15294	349	11954	352	18560	454	17980	415	10632	294	17329	468	31015	644	34466	726	18728	385	19435	441	12532	316	21047	535	11382	305	13962	380
963	Bacteria	Proteobacteria	Betaproteobacteria	Burkholderiales	Oxalobacteraceae	Herbaspirillum		3149	472	3946	623	6224	765	3281	437	7048	776	6627	718	6566	682	5060	502	4846	520	7598	796	7726	906	5171	481	6010	604	6750	659	8126	805	4944	534	6486	817	5649	773	5779	700	4091	558	4793	566
964	Bacteria	Proteobacteria	Betaproteobacteria	Burkholderiales	Oxalobacteraceae	Herbaspirillum	Herbaspirillum seropedicae	2097	1174	2370	1348	3771	1689	2133	1086	4266	1499	3865	1358	3941	1444	3036	1124	3122	1165	4344	1676	4782	1879	3293	1121	3753	1217	3829	1332	4778	1739	3043	1147	3943	1752	3198	1507	3345	1573	2414	1190	2929	1333
965	Bacteria	Proteobacteria	Gammaproteobacteria	Oceanospirillales	Oceanospirillaceae	Oceanospirillum		0	0	0	0	0	0	0	0	0	0	0	0	0	0	0	0	0	0	0	0	0	0	0	0	0	0	0	0	0	0	0	0	0	0	0	0	0	0	0	0	0	0
966	Bacteria	Proteobacteria	Gammaproteobacteria	Oceanospirillales	Oceanospirillaceae	Oceanospirillum	Oceanospirillum linum	0	0	0	0	0	0	0	0	0	0	0	0	0	0	0	0	0	0	0	0	0	0	0	0	0	0	0	0	0	0	0	0	0	0	0	0	0	0	0	0	0	0
970	Bacteria	Terrabacteria group	Firmicutes	Negativicutes	Selenomonadales	Selenomonadaceae	Selenomonas	523	56	448	66	772	137	697	65	641	68	601	93	629	63	423	38	848	120	772	103	981	155	934	85	768	67	619	86	693	82	451	58	506	89	454	93	567	79	352	65	682	72
972	Bacteria	Terrabacteria group	Firmicutes	Clostridia	Halanaerobiales	Halanaerobiaceae		619	30	537	29	890	64	832	65	639	46	654	28	698	48	542	38	976	46	895	37	1196	69	1328	84	987	61	686	23	707	21	420	22	571	46	517	24	553	20	423	21	777	28
976	Bacteria	FCB group	Bacteroidetes/Chlorobi group	Bacteroidetes				63411	9973	76700	13806	76430	10822	54812	8339	119287	14664	99326	11960	156662	21521	95588	11929	116876	13429	139350	17787	109491	11672	99593	11079	150205	18454	147336	19036	172592	22460	87802	10417	78992	13023	63561	10480	99814	18681	59800	10202	95642	16162
979	Bacteria	FCB group	Bacteroidetes/Chlorobi group	Bacteroidetes	Flavobacteriia	Flavobacteriales	Flavobacteriaceae	3356	384	7052	1362	4164	356	2697	254	8359	1111	6283	800	10053	1328	6043	761	5275	410	9499	1206	5023	326	4437	315	7714	742	9400	1160	12366	2107	5537	671	7112	1214	5168	809	8228	1252	4714	683	5904	659
986	Bacteria	FCB group	Bacteroidetes/Chlorobi group	Bacteroidetes	Flavobacteriia	Flavobacteriales	Flavobacteriaceae	0	309	0	671	0	267	0	308	0	568	0	389	0	721	0	398	0	340	0	593	0	249	0	301	0	493	0	570	0	882	0	314	0	512	0	394	0	612	0	357	0	463
991	Bacteria	FCB group	Bacteroidetes/Chlorobi group	Bacteroidetes	Flavobacteriia	Flavobacteriales	Flavobacteriaceae	0	0	0	0	0	0	0	0	0	0	0	0	0	0	0	0	0	0	0	0	0	0	0	0	0	0	0	0	0	0	0	0	0	0	0	0	0	0	0	0	0	0
996	Bacteria	FCB group	Bacteroidetes/Chlorobi group	Bacteroidetes	Flavobacteriia	Flavobacteriales	Flavobacteriaceae	2458	511	3596	1294	2932	426	1976	410	4872	1078	3822	817	6314	1373	3592	685	3892	613	5184	1225	3726	463	3260	433	5187	880	5956	1241	7332	1793	3268	669	3850	1074	2923	781	4782	1154	2678	643	3931	807
1008	Bacteria	FCB group	Bacteroidetes/Chlorobi group	Bacteroidetes	Saprospiria	Saprospirales	Saprospiraceae	0	0	0	0	0	0	0	0	0	0	0	0	0	0	0	0	0	0	0	0	0	0	0	0	0	0	0	0	0	0	0	0	0	0	0	0	0	0	0	0	0	0
1010	Bacteria	FCB group	Bacteroidetes/Chlorobi group	Bacteroidetes	Sphingobacteriia	Sphingobacteriales	Sphingobacteriaceae	2452	287	2638	386	2935	206	2181	241	3852	341	3102	261	4593	493	2874	246	3892	240	4379	398	3481	251	3572	235	4539	370	4188	427	4928	591	2842	351	3035	279	2305	225	3741	367	2224	207	3660	289
1014	Bacteria	FCB group	Bacteroidetes/Chlorobi group	Bacteroidetes	Flavobacteriia	Flavobacteriales	Weeksellaceae	1988	164	2469	298	2491	155	1733	164	3306	294	2870	197	5346	390	2615	215	3059	208	4011	348	3081	198	2710	166	4025	275	4292	373	5007	461	2485	228	2613	258	2063	169	3520	327	2019	180	3184	237
1016	Bacteria	FCB group	Bacteroidetes/Chlorobi group	Bacteroidetes	Flavobacteriia	Flavobacteriales	Flavobacteriaceae	5332	463	6555	759	6421	473	4566	436	8407	731	7029	577	11283	1029	6544	542	8219	560	10045	856	7797	510	7092	509	10579	785	10270	929	12225	1149	5892	501	6601	694	5472	516	8729	889	5001	451	8142	620
1017	Bacteria	FCB group	Bacteroidetes/Chlorobi group	Bacteroidetes	Flavobacteriia	Flavobacteriales	Flavobacteriaceae	1873	270	2386	388	2467	227	1818	265	3063	398	2594	289	3957	431	2454	248	2985	256	3567	383	3034	252	2899	250	3847	355	3617	371	4488	512	2122	247	2561	324	1954	257	3092	378	1997	202	2975	349
1019	Bacteria	FCB group	Bacteroidetes/Chlorobi group	Bacteroidetes	Flavobacteriia	Flavobacteriales	Flavobacteriaceae	637	268	788	622	759	328	597	446	962	392	871	309	1258	652	722	401	1058	411	1314	830	870	370	916	675	1155	797	1135	551	1353	708	693	334	698	326	728	254	996	521	543	284	888	579
1030	Bacteria	Proteobacteria	Gammaproteobacteria	Thiotrichales	Thiotrichaceae	Thiothrix		0	0	0	0	0	0	0	0	0	0	0	0	0	0	0	0	0	0	0	0	0	0	0	0	0	0	0	0	0	0	0	0	0	0	0	0	0	0	0	0	0	0
1031	Bacteria	Proteobacteria	Gammaproteobacteria	Thiotrichales	Thiotrichaceae	Thiothrix	Thiothrix nivea	0	0	0	0	0	0	0	0	0	0	0	0	0	0	0	0	0	0	0	0	0	0	0	0	0	0	0	0	0	0	0	0	0	0	0	0	0	0	0	0	0	0
1032	Bacteria	Proteobacteria	Gammaproteobacteria	Thiotrichales	Thiotrichaceae	Thiothrix	unclassified Thiothrix	0	0	0	0	0	0	0	0	0	0	0	0	0	0	0	0	0	0	0	0	0	0	0	0	0	0	0	0	0	0	0	0	0	0	0	0	0	0	0	0	0	0
1041	Bacteria	Proteobacteria	Alphaproteobacteria	Sphingomonadales	Erythrobacteraceae	Erythrobacter/Porphyrobacter group	Erythrobacter	1626	343	1951	308	3144	609	1879	281	3590	559	3212	539	2922	444	2084	314	2372	355	3261	429	3963	671	2625	319	2382	321	2985	397	3581	537	2537	408	3552	594	2966	546	3025	495	1906	362	2168	370
1042	Bacteria	Proteobacteria	Alphaproteobacteria	Sphingomonadales	Erythrobacteraceae	Erythrobacter/Porphyrobacter group	Erythrobacter	0	0	0	0	0	0	0	0	0	0	0	0	0	0	0	0	0	0	0	0	0	0	0	0	0	0	0	0	0	0	0	0	0	0	0	0	0	0	0	0	0	0
1044	Bacteria	Proteobacteria	Alphaproteobacteria	Sphingomonadales	Erythrobacteraceae	Erythrobacter/Porphyrobacter group	Erythrobacter	0	0	0	0	0	0	0	0	0	0	0	0	0	0	0	0	0	0	0	0	0	0	0	0	0	0	0	0	0	0	0	0	0	0	0	0	0	0	0	0	0	0
1046	Bacteria	Proteobacteria	Gammaproteobacteria	Chromatiales	Chromatiaceae			9401	1251	13137	1421	15984	2070	8858	1108	19002	1972	18643	1876	24321	2225	26603	2774	14868	1545	25938	2324	21316	2340	14240	1451	31409	2799	24143	2326	30456	2952	14381	1510	17078	2081	15527	1978	18982	2090	17339	2139	20471	2321
1048	Bacteria	Proteobacteria	Gammaproteobacteria	Chromatiales	Chromatiaceae	Marichromatium	Marichromatium gracile	0	0	0	0	0	0	0	0	0	0	0	0	0	0	0	0	0	0	0	0	0	0	0	0	0	0	0	0	0	0	0	0	0	0	0	0	0	0	0	0	0	0
1051	Bacteria	Proteobacteria	Gammaproteobacteria	Chromatiales	Ectothiorhodospiraceae	Ectothiorhodospira		0	619	0	897	0	984	0	557	0	962	0	1030	0	1132	0	1233	0	759	0	1408	0	1272	0	737	0	1117	0	1189	0	1535	0	760	0	1110	0	983	0	1162	0	963	0	1139
1052	Bacteria	Proteobacteria	Gammaproteobacteria	Chromatiales	Ectothiorhodospiraceae	Halorhodospira	Halorhodospira halochloris	7515	963	9900	1204	13466	1505	6687	915	14709	1449	13960	1399	14893	1486	12378	1313	10644	1143	17407	1873	16845	1708	9859	1145	14254	1460	14890	1488	18720	1928	10995	1058	14646	1612	12532	1340	14062	1490	10508	1273	11870	1411
1060	Bacteria	Proteobacteria	Alphaproteobacteria	Rhodobacterales	Rhodobacteraceae	Rhodobacter		893	300	1233	338	1768	528	970	299	2426	504	2248	549	1992	393	1459	328	1440	346	2165	459	2382	626	1550	345	1519	332	1974	364	2297	454	1570	357	2141	541	1929	526	1896	438	1160	322	1239	337
1062	Bacteria	Proteobacteria	Alphaproteobacteria	Rhodobacterales	Rhodobacteraceae	Rhodobacter	unclassified Rhodobacter	0	0	0	0	0	0	0	0	0	0	0	0	0	0	0	0	0	0	0	0	0	0	0	0	0	0	0	0	0	0	0	0	0	0	0	0	0	0	0	0	0	0
1063	Bacteria	Proteobacteria	Alphaproteobacteria	Rhodobacterales	Rhodobacteraceae	Cereibacter	Cereibacter sphaeroides	4418	3349	5602	3267	8725	5733	4956	3544	10895	5147	9518	4583	9546	4022	6868	2929	6918	3206	9938	3811	11182	6401	7984	3749	7526	3027	8887	3602	10673	4459	7410	3525	10077	5953	8790	5420	8828	4644	5885	3348	6151	3390
1075	Bacteria	Proteobacteria	Alphaproteobacteria	Rhodobacterales	Rhodobacteraceae	Fuscovulum	Fuscovulum blasticum	2739	910	3652	1076	5335	1548	2830	963	6763	1653	6021	1570	6016	1283	4171	964	4170	964	6118	1376	6776	1775	4366	1052	4333	901	5542	1184	6667	1383	4623	1096	6402	1812	5645	1667	5648	1388	3688	939	3575	1016
1076	Bacteria	Proteobacteria	Alphaproteobacteria	Hyphomicrobiales	Bradyrhizobiaceae	Rhodopseudomonas	Rhodopseudomonas palustris	9738	5007	10351	5073	18933	8901	10514	5061	21595	7736	19688	6879	18088	6148	13026	4543	14075	4899	18326	6048	24858	9925	15531	5500	15262	4750	17394	5631	20493	6821	14663	5377	19775	9403	18163	8416	16962	7165	11344	5226	12999	5459
1079	Bacteria	Proteobacteria	Alphaproteobacteria	Hyphomicrobiales	Blastochloridaceae	Blastochloris	Blastochloris viridis	3726	1384	3977	1408	7380	2836	4729	1670	8296	2475	7942	2262	7429	1887	5503	1471	5390	1547	6853	1682	9456	3136	7010	1985	6733	1474	6946	1780	8023	1985	5694	1623	8184	2848	7486	2623	7084	2146	4928	1668	5420	1692
1081	Bacteria	Proteobacteria	Alphaproteobacteria	Rhodospirillales	Rhodospirillaceae	Rhodospirillum		7	7	12	3	19	14	11	2	38	13	23	23	26	8	11	6	19	7	18	3	29	22	17	6	11	8	15	8	24	13	21	6	28	22	15	18	17	11	11	3	16	4
1085	Bacteria	Proteobacteria	Alphaproteobacteria	Rhodospirillales	Rhodospirillaceae	Rhodospirillum	Rhodospirillum rubrum	9913	2150	9621	2084	23484	4641	11450	2424	28927	4671	23826	4014	21429	3274	14791	2362	14831	2444	17744	2681	31138	5581	17851	3014	16460	2518	20383	2867	22932	3331	19029	3074	26960	5121	21594	4277	18414	3276	11971	2172	12957	2279
1091	Bacteria	FCB group	Bacteroidetes/Chlorobi group	Chlorobi	Chlorobia	Chlorobiales	Chlorobiaceae	1176	28	1164	39	1552	41	1526	56	1349	23	1190	21	1599	43	1097	26	1871	53	2045	37	2013	53	2480	72	2251	44	1360	34	1621	35	994	24	1087	24	923	26	1280	31	884	21	1764	34
1094	Bacteria	FCB group	Bacteroidetes/Chlorobi group	Chlorobi	Chlorobia	Chlorobiales	Chlorobiaceae	3433	347	3409	358	4668	391	4059	400	4289	354	3728	293	4912	397	3400	266	5283	409	5792	481	6068	399	6540	431	6008	474	4383	328	5168	364	2962	206	3618	331	3225	312	4048	341	2857	298	4865	381
1096	Bacteria	FCB group	Bacteroidetes/Chlorobi group	Chlorobi	Chlorobia	Chlorobiales	Chlorobiaceae	170	2	161	1	195	2	258	3	238	0	245	4	304	6	258	3	337	2	308	5	371	7	432	3	389	5	240	2	264	1	176	0	108	3	123	2	175	5	126	0	260	2
1099	Bacteria	FCB group	Bacteroidetes/Chlorobi group	Chlorobi	Chlorobia	Chlorobiales	Chlorobiaceae	86	0	77	4	103	2	89	4	94	2	107	3	103	8	63	18	109	0	126	3	150	7	148	2	128	17	85	15	110	7	81	1	99	2	67	2	85	9	58	7	107	8
1101	Bacteria	FCB group	Bacteroidetes/Chlorobi group	Chlorobi	Chlorobia	Chlorobiales	Chlorobiaceae	1153	19	1031	26	1680	26	1230	21	1482	26	1350	25	1557	29	1141	29	1859	25	1774	32	2136	33	2045	22	1817	37	1444	35	1578	32	954	18	1198	29	1106	30	1281	31	910	31	1444	30
1107	Bacteria	Terrabacteria group	Chloroflexi	Chloroflexia	Chloroflexales	Chloroflexineae	Chloroflexaceae	8219	61	7460	56	12248	48	12649	59	11622	46	12870	67	10788	62	8784	44	14835	81	12688	75	17638	71	20446	72	13682	81	10804	60	11617	53	8353	38	9401	35	9486	46	8995	56	7137	37	10445	61
1108	Bacteria	Terrabacteria group	Chloroflexi	Chloroflexia	Chloroflexales	Chloroflexineae	Chloroflexaceae	10285	773	9692	794	15585	962	15761	902	14413	886	15197	755	13583	791	10900	610	17860	937	16204	1000	21032	1089	25228	1056	17312	966	13089	738	14240	938	10364	569	11931	802	11680	741	11529	807	8842	660	13216	884
1111	Bacteria	Proteobacteria	Alphaproteobacteria	Sphingomonadales	Erythrobacteraceae	Erythrobacter/Porphyrobacter group	Porphyrobacter	379	79	455	63	853	164	397	74	951	134	787	119	783	85	531	55	534	101	740	91	983	141	600	66	677	71	764	86	927	114	690	106	1002	142	790	144	800	129	471	85	585	86
1112	Bacteria	Proteobacteria	Alphaproteobacteria	Sphingomonadales	Erythrobacteraceae	Erythrobacter/Porphyrobacter group	Erythrobacter	918	621	1188	749	1759	1008	984	570	2141	938	1878	845	1917	679	1283	509	1279	562	1950	792	2140	990	1369	556	1492	494	1959	660	2167	833	1568	608	2107	1074	1685	950	1864	931	1235	596	1338	630
1117	Bacteria	Terrabacteria group	Cyanobacteria/Melainabacteria group	Cyanobacteria				26248	2625	28109	3470	40761	3191	31543	3396	51166	6169	43112	3578	44502	5083	32782	2962	44512	3709	53823	5411	57482	3981	53985	4714	47350	4332	42547	4291	49875	4988	33390	2791	36748	3238	30742	2799	33970	3681	24627	2213	34337	3500
1118	Bacteria	Terrabacteria group	Cyanobacteria/Melainabacteria group	Cyanobacteria	Oscillatoriophycideae	Chroococcales		1333	134	1467	275	1990	109	1540	203	2453	247	1943	182	2220	232	1620	160	2176	173	2623	387	2772	147	2593	295	2324	237	2084	211	2348	223	1643	107	1890	120	1403	87	1788	157	1185	93	1770	170
1125	Bacteria	Terrabacteria group	Cyanobacteria/Melainabacteria group	Cyanobacteria	Oscillatoriophycideae	Chroococcales	Microcystaceae	5701	717	6100	692	8612	584	7362	643	10183	601	8725	442	10205	753	7418	519	10182	839	10932	775	11789	700	12724	833	11298	800	9395	633	10737	781	7229	399	7259	490	6300	360	7353	573	5349	395	8096	746
1126	Bacteria	Terrabacteria group	Cyanobacteria/Melainabacteria group	Cyanobacteria	Oscillatoriophycideae	Chroococcales	Microcystaceae	1366	270	1318	203	2118	180	1750	229	2157	167	1998	136	2281	195	1741	129	2391	235	2456	251	2770	177	2913	250	2451	264	2134	146	2377	219	1670	108	1729	153	1451	118	1779	141	1260	107	1991	190
1129	Bacteria	Terrabacteria group	Cyanobacteria/Melainabacteria group	Cyanobacteria	Synechococcales	Synechococcaceae	Synechococcus	3776	358	3985	388	6188	443	4056	331	6098	460	5309	397	5493	423	3988	306	5573	393	6650	555	7734	523	6362	401	5661	352	5396	414	6318	469	4273	298	5790	482	4974	372	5061	384	3682	332	4836	379
1140	Bacteria	Terrabacteria group	Cyanobacteria/Melainabacteria group	Cyanobacteria	Synechococcales	Synechococcaceae	Synechococcus	0	0	0	0	1	0	4	0	2	0	2	0	1	0	2	0	1	0	1	0	1	0	2	0	2	0	0	0	5	0	3	0	2	0	5	0	4	0	2	0	0	0
1147	Bacteria	Terrabacteria group	Cyanobacteria/Melainabacteria group	Cyanobacteria	Synechococcales	Merismopediaceae	Synechocystis	2578	241	2777	321	3940	278	2926	365	4368	269	3983	238	4151	329	3142	231	4035	276	5043	387	5013	344	4588	353	4398	330	4013	266	4729	292	3189	175	3731	229	3285	179	3584	305	2790	225	3484	321
1148	Bacteria	Terrabacteria group	Cyanobacteria/Melainabacteria group	Cyanobacteria	Synechococcales	Merismopediaceae	Synechocystis	52	0	37	0	57	0	68	0	49	0	47	0	66	0	59	0	80	0	75	0	93	0	99	0	83	0	79	0	71	0	43	0	43	0	43	0	56	0	46	0	59	0
1150	Bacteria	Terrabacteria group	Cyanobacteria/Melainabacteria group	Cyanobacteria	Oscillatoriophycideae	Oscillatoriales		1225	79	1253	97	1979	112	1471	102	2238	106	1851	107	2006	123	1593	77	2006	111	2261	109	2662	130	2362	139	2220	136	1955	84	2384	116	1541	71	1691	69	1432	67	1645	111	1169	57	1703	99
1158	Bacteria	Terrabacteria group	Cyanobacteria/Melainabacteria group	Cyanobacteria	Oscillatoriophycideae	Oscillatoriales	Oscillatoriaceae	65	2	64	1	114	1	81	1	136	1	96	3	121	6	81	3	114	2	130	2	154	3	95	2	111	1	126	2	151	4	90	1	96	2	89	1	114	1	79	2	95	3
1161	Bacteria	Terrabacteria group	Cyanobacteria/Melainabacteria group	Cyanobacteria	Nostocales			12098	2442	12075	3083	19105	2764	14831	3257	22785	4105	18923	3436	21794	4602	15996	2593	20792	3287	22404	4051	26485	3462	26127	4388	22769	4314	20028	3660	23537	4696	15590	2282	16910	2366	14013	2073	16707	3147	11684	1814	16634	3304
1162	Bacteria	Terrabacteria group	Cyanobacteria/Melainabacteria group	Cyanobacteria	Nostocales	Nostocaceae		4645	565	4442	766	7144	628	5568	823	8421	951	6864	677	8153	1081	5875	644	7627	743	8105	935	9937	814	9628	865	8492	975	7473	865	8717	1024	5690	584	6079	635	5363	465	6076	727	4417	499	6264	783
1163	Bacteria	Terrabacteria group	Cyanobacteria/Melainabacteria group	Cyanobacteria	Nostocales	Nostocaceae	Anabaena	172	6	131	7	202	5	274	4	243	10	338	3	254	9	198	11	358	9	300	6	350	7	564	10	306	9	218	6	249	17	176	9	122	3	160	7	146	6	106	4	185	12
1177	Bacteria	Terrabacteria group	Cyanobacteria/Melainabacteria group	Cyanobacteria	Nostocales	Nostocaceae	Nostoc	4917	475	4949	584	8139	545	6256	727	9621	667	8014	545	9039	802	6714	451	8628	562	9123	824	11420	693	11112	803	9253	734	8063	685	9530	806	6718	437	7296	458	5995	355	6812	607	4789	361	6754	639
1182	Bacteria	Terrabacteria group	Cyanobacteria/Melainabacteria group	Cyanobacteria	Nostocales	Scytonemataceae		0	14	0	15	0	25	0	30	0	30	0	16	0	38	0	21	0	24	0	37	0	23	0	33	0	37	0	31	0	38	0	20	0	18	0	20	0	25	0	21	0	38
1184	Bacteria	Terrabacteria group	Cyanobacteria/Melainabacteria group	Cyanobacteria	Pseudanabaenales	Leptolyngbyaceae	Leptolyngbya	6729	271	6942	374	10958	332	8150	335	12789	452	10514	285	11507	426	8461	274	11087	297	12159	426	14214	441	13516	372	11857	405	10848	364	12620	457	8665	248	9880	348	8129	304	9440	317	6829	230	9470	321
1185	Bacteria	Terrabacteria group	Cyanobacteria/Melainabacteria group	Cyanobacteria	Nostocales	Rivulariaceae		0	5	0	3	0	1	0	1	0	0	0	0	0	3	0	1	0	4	0	1	0	1	0	2	0	3	0	2	0	1	0	2	0	2	0	0	0	4	0	3	0	0
1186	Bacteria	Terrabacteria group	Cyanobacteria/Melainabacteria group	Cyanobacteria	Nostocales	Calotrichaceae	Calothrix	328	62	338	83	447	72	364	95	664	79	503	64	640	96	456	71	580	81	585	87	682	82	664	89	559	105	595	83	698	82	421	41	436	53	377	48	487	81	339	46	398	79
1198	Bacteria	Terrabacteria group	Cyanobacteria/Melainabacteria group	Cyanobacteria	Oscillatoriophycideae	Oscillatoriales	Oscillatoriaceae	0	0	0	0	0	0	0	0	0	0	0	0	0	0	0	0	0	0	0	0	0	0	0	0	0	0	0	0	0	0	0	0	0	0	0	0	0	0	0	0	0	0
1205	Bacteria	Terrabacteria group	Cyanobacteria/Melainabacteria group	Cyanobacteria	Oscillatoriophycideae	Oscillatoriales	Microcoleaceae	0	0	0	0	0	0	0	0	0	0	0	0	0	0	0	0	0	0	0	0	0	0	0	0	0	0	0	0	0	0	0	0	0	0	0	0	0	0	0	0	0	0
1206	Bacteria	Terrabacteria group	Cyanobacteria/Melainabacteria group	Cyanobacteria	Oscillatoriophycideae	Oscillatoriales	Microcoleaceae	0	0	0	0	0	0	0	0	0	0	0	0	0	0	0	0	0	0	0	0	0	0	0	0	0	0	0	0	0	0	0	0	0	0	0	0	0	0	0	0	0	0
1216	Bacteria	Terrabacteria group	Cyanobacteria/Melainabacteria group	Cyanobacteria	Synechococcales	Prochloraceae	Prochloron	0	0	0	0	0	0	0	0	0	0	0	0	0	0	0	0	0	0	0	0	0	0	0	0	0	0	0	0	0	0	0	0	0	0	0	0	0	0	0	0	0	0
1218	Bacteria	Terrabacteria group	Cyanobacteria/Melainabacteria group	Cyanobacteria	Synechococcales	Prochlorococcaceae	Prochlorococcus	2010	168	2093	249	2981	136	2175	192	3243	361	2611	270	2772	297	1882	153	2984	173	3547	422	3658	173	3412	223	3051	218	2755	264	3223	352	1957	186	2606	193	2219	218	2371	206	1655	108	2408	224
1219	Bacteria	Terrabacteria group	Cyanobacteria/Melainabacteria group	Cyanobacteria	Synechococcales	Prochlorococcaceae	Prochlorococcus	833	69	917	119	1261	71	974	97	1340	175	1151	96	1109	118	851	68	1286	92	1587	124	1507	85	1458	130	1291	109	1042	109	1353	120	895	74	1105	94	939	60	1001	111	668	61	1048	86
1224	Bacteria	Proteobacteria						259133	255951	337739	285558	454918	456905	264107	247218	636598	381806	570209	346282	628732	357534	474636	280815	444664	294412	685790	410527	682243	483166	466713	302730	585579	331529	623622	357583	760909	426871	468675	284143	496123	468897	417682	399804	466004	420829	327149	313615	393697	356321
1227	Bacteria	Proteobacteria	Gammaproteobacteria	Chromatiales	Chromatiaceae	Nitrosococcus		20150	486	24961	688	37260	754	19019	570	40150	856	37994	813	39670	1054	35965	820	28879	631	46045	1060	47152	907	28961	684	41744	1026	40281	907	51593	1300	29403	689	39336	863	34235	759	36353	918	29378	736	34672	890
1229	Bacteria	Proteobacteria	Gammaproteobacteria	Chromatiales	Chromatiaceae	Nitrosococcus	Nitrosococcus oceani	0	0	0	0	0	0	0	0	0	0	0	0	0	0	0	0	0	0	0	0	0	0	0	0	0	0	0	0	0	0	0	0	0	0	0	0	0	0	0	0	0	0
1234	Bacteria	Nitrospirae	Nitrospira	Nitrospirales	Nitrospiraceae	Nitrospira		24418	495	25020	513	45088	806	27264	519	77216	1054	56241	863	58231	779	39723	648	49718	867	54566	868	73518	1148	54624	903	42078	627	52951	762	77082	1025	46764	692	39433	647	36117	676	33349	611	22985	394	25014	430
1236	Bacteria	Proteobacteria	Gammaproteobacteria					156057	87279	252251	130906	272908	149197	126319	71788	467490	173458	410721	154585	498246	188556	380233	144390	261873	106641	536917	205966	404334	162487	217460	92640	434277	167918	502627	187568	639973	234957	338437	127277	351116	188663	287223	157989	358102	199437	251940	140868	286534	163673
1237	Bacteria	Proteobacteria	Gammaproteobacteria	Thiotrichales	Piscirickettsiaceae	Piscirickettsia		0	0	0	0	0	0	0	0	0	0	0	0	0	0	0	0	0	0	0	0	0	0	0	0	0	0	0	0	0	0	0	0	0	0	0	0	0	0	0	0	0	0
1238	Bacteria	Proteobacteria	Gammaproteobacteria	Thiotrichales	Piscirickettsiaceae	Piscirickettsia	Piscirickettsia salmonis	8714	555	10736	1096	14576	793	7956	579	19263	1506	16641	1202	19209	1521	13601	1032	12545	695	19995	1567	18178	902	12449	695	17044	1267	18933	1419	23191	1987	13927	921	17209	1240	13617	1098	16357	1394	11032	839	13735	997
1239	Bacteria	Terrabacteria group	Firmicutes					26468	6693	24404	7343	36406	8948	33855	8535	33064	8666	30993	7300	35384	9713	24937	5834	45337	8825	44253	10454	51060	10022	58816	11110	47813	10685	31930	9565	35748	10206	23181	5807	25824	7449	23208	6161	26765	8326	18679	4848	33555	9312
1243	Bacteria	Terrabacteria group	Firmicutes	Bacilli	Lactobacillales	Lactobacillaceae	Leuconostoc	1411	167	1338	205	2016	191	1649	191	2008	254	1849	173	2100	286	1441	147	2299	207	2429	299	2682	218	2943	288	2315	230	2032	251	2196	272	1395	152	1725	171	1413	147	1705	217	1129	136	1744	224
1244	Bacteria	Terrabacteria group	Firmicutes	Bacilli	Lactobacillales	Lactobacillaceae	Leuconostoc	227	48	207	56	387	49	275	49	312	74	268	47	299	94	245	56	383	54	343	72	448	48	458	62	355	61	298	71	337	84	244	42	303	50	222	35	288	65	166	37	313	53
1245	Bacteria	Terrabacteria group	Firmicutes	Bacilli	Lactobacillales	Lactobacillaceae	Leuconostoc	268	80	274	113	435	89	319	139	434	272	440	208	540	527	267	182	594	308	691	401	558	180	803	655	552	304	506	380	519	288	379	203	355	87	311	67	316	105	204	68	328	104
1246	Bacteria	Terrabacteria group	Firmicutes	Bacilli	Lactobacillales	Lactobacillaceae	Leuconostoc	140	43	139	92	221	55	221	83	200	85	175	69	206	78	160	54	271	54	217	82	277	71	393	173	262	90	209	85	251	96	143	55	173	68	128	66	172	68	131	56	202	73
1247	Bacteria	Terrabacteria group	Firmicutes	Bacilli	Lactobacillales	Lactobacillaceae	Oenococcus	257	95	258	116	379	87	274	119	362	105	317	63	327	157	236	60	387	102	412	108	464	94	410	111	381	110	336	108	371	128	260	73	331	62	299	70	301	110	192	64	306	105
1249	Bacteria	Terrabacteria group	Firmicutes	Bacilli	Lactobacillales	Lactobacillaceae	Weissella	190	64	204	44	304	60	228	71	290	56	236	41	256	61	171	41	269	57	306	51	332	64	304	56	258	50	284	52	275	90	221	44	236	60	212	40	223	69	152	26	237	41
1252	Bacteria	Terrabacteria group	Firmicutes	Bacilli	Lactobacillales	Lactobacillaceae	Leuconostoc	254	43	245	61	373	51	248	69	382	62	327	52	383	81	285	47	404	42	401	83	504	44	419	67	390	65	348	61	403	76	260	63	324	55	275	45	278	65	204	32	337	62
1253	Bacteria	Terrabacteria group	Firmicutes	Bacilli	Lactobacillales	Lactobacillaceae	Pediococcus	513	16	460	18	722	15	592	11	659	24	594	12	629	19	419	13	721	24	774	16	888	19	816	14	709	16	538	19	711	20	493	10	610	14	511	13	584	21	408	11	596	16
1254	Bacteria	Terrabacteria group	Firmicutes	Bacilli	Lactobacillales	Lactobacillaceae	Pediococcus	694	149	683	198	1021	166	816	235	892	161	848	127	909	171	659	118	1016	173	1092	189	1239	144	1201	189	1089	194	824	123	959	182	653	116	834	129	709	105	773	141	524	87	860	141
1255	Bacteria	Terrabacteria group	Firmicutes	Bacilli	Lactobacillales	Lactobacillaceae	Pediococcus	553	116	498	153	745	116	591	119	740	135	618	96	725	134	621	71	801	107	835	115	955	114	987	127	892	156	708	123	777	161	492	107	658	149	539	87	648	115	517	69	715	134
1260	Bacteria	Terrabacteria group	Firmicutes	Tissierellia	Tissierellales	Peptoniphilaceae	Finegoldia	1656	103	1443	144	2214	105	1952	122	1855	131	1655	79	1915	139	1279	74	2549	89	2441	135	2757	108	3045	130	2680	145	1672	118	1897	133	1269	74	1582	94	1379	64	1592	108	1092	61	1994	123
1263	Bacteria	Terrabacteria group	Firmicutes	Clostridia	Eubacteriales	Oscillospiraceae	Ruminococcus	253	11	223	21	348	25	256	17	311	38	324	41	345	25	221	15	474	18	398	27	470	30	480	23	443	26	359	23	318	22	219	23	266	24	195	29	259	18	174	10	342	15
1268	Bacteria	Terrabacteria group	Actinobacteria	Actinomycetia	Micrococcales	Micrococcaceae		4913	1596	4890	1552	7618	2349	5091	1475	7742	1716	7674	1602	7386	1565	5251	1197	8111	1795	8345	1886	10434	2547	7807	1662	7179	1484	7240	1603	8089	1920	5711	1270	7052	2083	6716	1931	6697	2062	4820	1465	5790	1758
1269	Bacteria	Terrabacteria group	Actinobacteria	Actinomycetia	Micrococcales	Micrococcaceae	Micrococcus	1158	649	1164	651	1849	951	1098	726	1556	601	1500	549	1511	478	1129	417	1673	601	1773	701	2348	946	1548	602	1585	475	1565	540	1765	602	1178	470	1674	801	1527	773	1613	706	1131	585	1406	665
1270	Bacteria	Terrabacteria group	Actinobacteria	Actinomycetia	Micrococcales	Micrococcaceae	Micrococcus	1436	1306	1415	1269	2366	1742	1511	1182	2041	1136	1969	995	1934	942	1453	722	2185	1079	2213	1165	2959	1793	2042	1047	1867	835	1921	1017	2135	1094	1580	858	2074	1620	1876	1367	2005	1340	1417	1042	1718	1236
1274	Bacteria	Terrabacteria group	Actinobacteria	Actinomycetia	Micrococcales	Dermacoccaceae	Dermacoccus	1673	801	1527	693	2611	1093	1586	736	2401	765	2203	665	2276	637	1633	461	2417	752	2653	776	3302	1197	2183	598	2252	540	2302	662	2512	720	1708	537	2485	1047	2210	882	2345	948	1676	698	2051	712
1275	Bacteria	Terrabacteria group	Actinobacteria	Actinomycetia	Micrococcales	Micrococcaceae	Kocuria	1934	911	1904	952	2835	1397	1790	1005	2773	863	2653	783	2626	756	1894	623	2888	844	2994	899	3852	1350	2681	834	2454	664	2649	730	3108	905	2056	682	2827	1358	2467	1101	2659	1117	1926	891	2170	953
1276	Bacteria	Terrabacteria group	Actinobacteria	Actinomycetia	Micrococcales	Kytococcaceae	Kytococcus	0	0	0	0	0	0	0	0	0	0	0	0	0	0	0	0	0	0	0	0	0	0	0	0	0	0	0	0	0	0	0	0	0	0	0	0	0	0	0	0	0	0
1279	Bacteria	Terrabacteria group	Firmicutes	Bacilli	Bacillales	Staphylococcaceae	Staphylococcus	5198	695	5213	1002	8042	687	6145	828	7465	982	6742	747	7502	1108	5251	589	8353	667	8993	973	10379	822	9817	812	8314	958	7311	993	8061	1150	5435	619	6644	679	5557	646	6364	880	4402	453	6906	824
1280	Bacteria	Terrabacteria group	Firmicutes	Bacilli	Bacillales	Staphylococcaceae	Staphylococcus	855	491	797	806	1281	405	953	605	1329	757	1071	570	1319	769	934	481	1310	387	1466	471	1603	457	1490	577	1345	509	1256	528	1485	744	919	444	1130	581	929	422	1070	635	733	347	1057	496
1281	Bacteria	Terrabacteria group	Firmicutes	Bacilli	Bacillales	Staphylococcaceae	Staphylococcus	127	54	107	120	170	65	134	126	193	74	149	60	169	68	132	58	174	56	233	100	210	63	222	99	182	110	172	68	188	109	141	49	162	67	117	61	134	80	104	54	169	83
1282	Bacteria	Terrabacteria group	Firmicutes	Bacilli	Bacillales	Staphylococcaceae	Staphylococcus	244	213	332	256	311	150	290	237	277	256	348	197	297	284	178	154	354	181	462	237	391	268	474	306	325	241	330	324	399	316	308	190	247	194	340	171	271	309	181	104	319	194
1283	Bacteria	Terrabacteria group	Firmicutes	Bacilli	Bacillales	Staphylococcaceae	Staphylococcus	797	112	748	153	1338	67	926	112	1280	113	1125	95	1205	131	792	89	1167	95	1293	98	1601	81	1437	131	1145	124	1037	106	1239	136	938	105	1222	85	1060	56	1091	103	713	44	1070	80
1284	Bacteria	Terrabacteria group	Firmicutes	Bacilli	Bacillales	Staphylococcaceae	Staphylococcus	201	54	181	80	260	42	205	64	257	83	227	64	267	97	181	41	247	51	293	62	330	43	297	55	302	84	238	80	274	93	173	51	215	67	177	47	203	93	146	42	241	65
1286	Bacteria	Terrabacteria group	Firmicutes	Bacilli	Bacillales	Staphylococcaceae	Staphylococcus	565	93	464	136	791	89	599	116	723	105	723	86	699	139	552	56	915	83	903	109	1040	84	972	85	842	122	732	100	859	127	535	68	701	91	586	76	613	97	433	51	729	109
1288	Bacteria	Terrabacteria group	Firmicutes	Bacilli	Bacillales	Staphylococcaceae	Staphylococcus	365	121	357	185	486	140	416	226	516	249	461	143	523	225	375	105	541	91	536	148	671	148	609	164	627	152	574	248	550	242	366	150	460	224	412	126	405	194	273	88	458	139
1290	Bacteria	Terrabacteria group	Firmicutes	Bacilli	Bacillales	Staphylococcaceae	Staphylococcus	370	127	335	175	534	113	435	164	493	174	441	142	528	207	406	103	563	139	614	148	753	196	736	127	623	177	515	190	600	220	349	131	425	118	365	112	422	157	286	82	470	145
1292	Bacteria	Terrabacteria group	Firmicutes	Bacilli	Bacillales	Staphylococcaceae	Staphylococcus	127	43	123	64	192	49	155	53	167	59	152	50	175	80	145	34	196	45	217	50	246	89	278	38	243	55	175	102	159	62	141	43	154	51	104	27	122	52	109	31	182	59
1294	Bacteria	Terrabacteria group	Firmicutes	Bacilli	Bacillales	Staphylococcaceae	Staphylococcus	484	68	492	77	718	59	547	76	623	91	560	75	665	93	437	45	717	71	779	107	885	93	864	80	846	89	607	83	778	103	423	57	563	61	502	62	572	96	413	44	625	79
1295	Bacteria	Terrabacteria group	Firmicutes	Bacilli	Bacillales	Staphylococcaceae	Staphylococcus	131	46	122	87	230	71	151	85	215	57	164	59	205	82	130	40	192	47	237	74	266	60	239	68	201	73	174	76	215	99	116	43	151	67	143	45	159	84	97	50	150	62
1296	Bacteria	Terrabacteria group	Firmicutes	Bacilli	Bacillales	Staphylococcaceae	Mammaliicoccus	723	167	745	215	1042	113	880	183	1052	173	965	117	1059	202	774	101	1112	129	1281	215	1321	142	1421	183	1273	205	1035	166	1180	250	732	124	927	133	776	111	959	157	606	83	1036	209
1298	Bacteria	Terrabacteria group	Deinococcus-Thermus	Deinococci	Deinococcales	Deinococcaceae	Deinococcus	9725	2586	9633	2369	15742	3982	10688	2576	15350	2809	14420	2436	13543	2274	10353	1946	15376	2719	16163	2839	20937	4402	17366	2736	14554	2255	13852	2247	15880	2746	10842	2081	13929	3364	12187	2850	12450	2865	9132	2289	12060	2592
1299	Bacteria	Terrabacteria group	Deinococcus-Thermus	Deinococci	Deinococcales	Deinococcaceae	Deinococcus	1332	588	1328	589	2295	799	1520	630	2140	619	2021	539	1974	517	1536	391	2042	554	2354	598	2848	869	2255	523	2009	482	1937	473	2254	616	1538	427	2137	746	1775	621	1909	633	1356	496	1606	570
1300	Bacteria	Terrabacteria group	Firmicutes	Bacilli	Lactobacillales	Streptococcaceae		235	57	263	64	335	40	293	44	391	65	351	71	377	106	241	55	394	64	440	65	502	65	438	70	454	79	379	90	434	87	268	46	302	40	270	63	293	79	193	38	345	65
1301	Bacteria	Terrabacteria group	Firmicutes	Bacilli	Lactobacillales	Streptococcaceae	Streptococcus	6747	1310	6481	1831	9506	1497	7517	1724	9501	2042	8428	1409	9873	2158	6823	1271	11097	1753	11203	2128	12443	1666	13345	2370	11200	2138	9443	1981	10050	2280	6636	1126	7734	1431	6911	1153	7629	1646	5256	875	8526	1733
1302	Bacteria	Terrabacteria group	Firmicutes	Bacilli	Lactobacillales	Streptococcaceae	Streptococcus	316	152	312	218	427	182	305	205	415	190	342	147	416	230	295	128	463	166	441	209	526	188	538	212	494	239	379	194	462	250	222	137	358	160	296	119	355	187	219	105	380	180
1303	Bacteria	Terrabacteria group	Firmicutes	Bacilli	Lactobacillales	Streptococcaceae	Streptococcus	89	34	93	35	136	48	80	52	130	44	88	27	107	38	86	28	141	33	156	31	128	46	123	61	126	45	108	34	129	58	68	26	122	33	110	23	98	42	59	26	120	58
1304	Bacteria	Terrabacteria group	Firmicutes	Bacilli	Lactobacillales	Streptococcaceae	Streptococcus	192	64	164	76	261	49	163	75	282	75	272	46	237	84	172	48	256	52	263	77	289	55	295	50	260	68	226	61	241	145	165	40	203	37	181	44	229	64	141	36	245	64
1305	Bacteria	Terrabacteria group	Firmicutes	Bacilli	Lactobacillales	Streptococcaceae	Streptococcus	387	257	355	289	552	216	479	317	549	251	417	264	567	256	409	181	627	235	720	313	711	270	824	374	644	268	531	244	606	328	385	186	487	259	376	182	453	273	309	164	509	288
1307	Bacteria	Terrabacteria group	Firmicutes	Bacilli	Lactobacillales	Streptococcaceae	Streptococcus	866	308	1005	403	1324	326	971	386	1462	415	1190	317	1433	382	891	251	1195	302	1627	424	1597	359	1490	373	1395	338	1245	341	1574	438	1004	256	1195	338	1096	255	1182	340	754	213	1133	350
1308	Bacteria	Terrabacteria group	Firmicutes	Bacilli	Lactobacillales	Streptococcaceae	Streptococcus	272	74	327	97	409	66	293	98	342	76	343	59	334	90	274	43	434	61	457	95	523	79	453	92	421	77	375	84	373	106	222	56	276	58	315	58	349	79	254	44	373	77
1309	Bacteria	Terrabacteria group	Firmicutes	Bacilli	Lactobacillales	Streptococcaceae	Streptococcus	226	90	268	139	334	94	242	110	385	114	340	84	488	136	314	59	430	79	488	120	460	75	498	111	569	116	386	93	482	137	256	64	272	87	259	58	310	88	207	50	385	98
1310	Bacteria	Terrabacteria group	Firmicutes	Bacilli	Lactobacillales	Streptococcaceae	Streptococcus	428	113	458	137	626	104	512	151	590	130	522	133	608	113	436	80	673	118	708	137	760	154	757	135	666	154	552	113	591	142	417	68	454	98	422	103	541	106	355	67	619	110
1311	Bacteria	Terrabacteria group	Firmicutes	Bacilli	Lactobacillales	Streptococcaceae	Streptococcus	277	44	251	46	332	18	403	45	225	37	235	24	306	50	216	20	427	34	492	38	367	30	680	43	494	42	236	37	277	44	179	27	225	32	197	30	267	28	191	25	373	36
1313	Bacteria	Terrabacteria group	Firmicutes	Bacilli	Lactobacillales	Streptococcaceae	Streptococcus	314	113	268	200	398	118	341	131	393	159	341	94	413	156	287	100	465	106	468	185	541	135	528	99	536	155	407	138	402	153	289	70	333	121	266	77	349	149	206	63	435	116
1314	Bacteria	Terrabacteria group	Firmicutes	Bacilli	Lactobacillales	Streptococcaceae	Streptococcus	380	129	424	216	618	200	464	197	606	318	506	174	575	346	443	125	597	116	648	216	819	229	723	180	629	181	544	366	651	426	439	173	518	170	463	121	523	203	361	102	507	162
1318	Bacteria	Terrabacteria group	Firmicutes	Bacilli	Lactobacillales	Streptococcaceae	Streptococcus	31	13	46	20	56	8	57	8	38	15	41	10	45	27	35	16	55	14	66	22	50	14	100	18	83	26	51	21	63	13	35	10	36	17	33	9	53	16	29	6	82	14
1319	Bacteria	Terrabacteria group	Firmicutes	Bacilli	Lactobacillales	Streptococcaceae	Streptococcus	0	0	0	0	3	0	0	0	1	0	2	0	0	0	0	0	0	0	0	0	1	0	1	0	0	0	0	0	0	0	0	0	0	0	0	0	0	0	0	0	0	0
1326	Bacteria	Terrabacteria group	Firmicutes	Bacilli	Lactobacillales	Streptococcaceae	Streptococcus	195	60	216	78	299	53	241	85	279	97	247	56	298	88	212	51	275	69	332	88	360	60	362	114	301	82	277	91	334	84	180	38	228	63	246	47	254	60	173	53	281	72
1328	Bacteria	Terrabacteria group	Firmicutes	Bacilli	Lactobacillales	Streptococcaceae	Streptococcus	96	48	104	58	144	46	129	67	215	199	166	115	206	263	138	163	244	351	193	156	193	116	368	603	210	144	229	357	173	127	129	99	131	54	102	42	117	54	84	17	128	57
1329	Bacteria	Terrabacteria group	Firmicutes	Bacilli	Lactobacillales	Streptococcaceae	Streptococcus	216	62	168	76	303	71	214	99	267	68	261	69	303	88	210	62	289	61	343	91	393	59	392	78	367	110	283	100	336	116	191	55	202	50	209	54	220	94	154	31	301	87
1334	Bacteria	Terrabacteria group	Firmicutes	Bacilli	Lactobacillales	Streptococcaceae	Streptococcus	102	27	90	49	134	28	135	24	138	50	112	32	136	35	97	21	130	26	145	60	190	21	184	22	114	32	130	50	149	63	108	27	128	56	111	31	104	36	70	17	124	30
1335	Bacteria	Terrabacteria group	Firmicutes	Bacilli	Lactobacillales	Streptococcaceae	Streptococcus	181	56	182	64	259	45	193	57	276	62	238	53	314	65	192	49	278	41	291	75	328	40	318	49	322	60	264	67	324	74	204	31	235	34	218	34	227	45	144	27	246	52
1336	Bacteria	Terrabacteria group	Firmicutes	Bacilli	Lactobacillales	Streptococcaceae	Streptococcus	207	47	206	52	304	51	234	72	293	74	258	39	295	70	227	52	325	48	333	63	416	54	389	80	365	81	287	46	325	90	209	56	241	62	218	41	240	58	174	24	229	60
1338	Bacteria	Terrabacteria group	Firmicutes	Bacilli	Lactobacillales	Streptococcaceae	Streptococcus	205	49	165	87	258	35	205	67	228	60	197	48	267	69	192	49	308	59	293	73	302	28	362	72	371	49	237	66	248	58	154	40	186	49	177	40	227	49	138	24	279	53
1340	Bacteria	Terrabacteria group	Firmicutes	Bacilli	Lactobacillales	Streptococcaceae	Streptococcus	237	89	257	124	346	74	254	136	331	129	349	70	297	104	213	74	359	78	397	122	442	103	413	119	357	127	306	108	344	161	232	72	277	103	254	60	283	95	167	57	283	103
1341	Bacteria	Terrabacteria group	Firmicutes	Bacilli	Lactobacillales	Streptococcaceae	Streptococcus	330	88	293	112	451	105	395	127	391	159	360	78	483	138	327	92	499	95	489	147	498	117	624	143	531	157	374	107	474	160	321	78	310	94	294	78	355	115	238	79	421	130
1343	Bacteria	Terrabacteria group	Firmicutes	Bacilli	Lactobacillales	Streptococcaceae	Streptococcus	44	18	42	36	71	15	53	25	53	16	48	11	50	26	37	16	51	27	60	17	85	25	75	28	81	18	73	12	89	26	44	18	62	15	45	9	42	26	35	14	71	20
1345	Bacteria	Terrabacteria group	Firmicutes	Bacilli	Lactobacillales	Streptococcaceae	Streptococcus	313	92	268	93	471	75	338	79	464	95	423	87	488	102	298	63	514	86	494	111	597	80	558	96	510	112	476	92	496	104	312	53	402	60	325	69	386	74	265	51	403	94
1346	Bacteria	Terrabacteria group	Firmicutes	Bacilli	Lactobacillales	Streptococcaceae	Streptococcus	317	49	275	65	413	52	395	87	329	73	346	58	415	99	285	40	499	64	450	60	524	74	560	83	532	79	348	68	424	93	259	39	284	66	286	50	360	56	226	35	393	59
1348	Bacteria	Terrabacteria group	Firmicutes	Bacilli	Lactobacillales	Streptococcaceae	Streptococcus	386	56	349	83	529	50	426	71	452	85	442	52	476	96	372	39	538	51	612	92	664	58	679	51	573	82	488	70	543	84	306	52	408	60	365	67	435	61	304	34	437	61
1349	Bacteria	Terrabacteria group	Firmicutes	Bacilli	Lactobacillales	Streptococcaceae	Streptococcus	360	83	321	109	503	106	381	132	432	171	378	76	469	162	351	76	524	91	541	107	611	96	578	132	486	136	410	114	493	176	281	91	363	83	290	62	350	111	254	50	400	93
1350	Bacteria	Terrabacteria group	Firmicutes	Bacilli	Lactobacillales	Enterococcaceae	Enterococcus	3274	381	3166	488	4985	384	3948	474	4510	471	4148	312	4713	577	3139	317	5406	408	5545	539	6281	441	6337	530	5539	535	4223	444	4799	595	3043	318	3827	398	3387	321	4003	449	2695	255	4383	429
1351	Bacteria	Terrabacteria group	Firmicutes	Bacilli	Lactobacillales	Enterococcaceae	Enterococcus	1094	353	1052	801	1569	367	1308	335	1449	1190	1400	537	1458	880	962	434	1624	281	1745	488	1896	359	2038	304	1824	358	1288	789	1484	923	953	586	1171	701	1109	537	1163	613	838	376	1421	367
1352	Bacteria	Terrabacteria group	Firmicutes	Bacilli	Lactobacillales	Enterococcaceae	Enterococcus	767	166	692	250	1039	148	897	386	951	193	904	154	1018	251	723	140	1218	166	1242	223	1335	186	1471	284	1307	194	963	166	1172	245	709	138	823	146	715	103	840	186	522	94	1043	182
1353	Bacteria	Terrabacteria group	Firmicutes	Bacilli	Lactobacillales	Enterococcaceae	Enterococcus	66	24	79	30	97	16	75	25	101	14	109	9	125	21	73	12	105	18	126	33	115	14	117	19	138	22	131	28	131	17	84	13	77	14	75	7	105	12	58	9	80	22
1354	Bacteria	Terrabacteria group	Firmicutes	Bacilli	Lactobacillales	Enterococcaceae	Enterococcus	403	89	368	131	564	95	518	135	526	124	433	107	472	159	335	88	643	99	622	120	709	107	698	129	608	129	473	108	489	171	360	95	485	94	389	85	477	121	268	58	481	141
1357	Bacteria	Terrabacteria group	Firmicutes	Bacilli	Lactobacillales	Streptococcaceae	Lactococcus	1297	65	1176	123	2052	107	1508	98	1754	98	1740	84	1779	112	1172	76	2137	116	2081	129	2801	108	2264	103	1967	153	1718	121	1896	123	1155	69	1516	74	1440	73	1522	164	1074	53	1568	104
1358	Bacteria	Terrabacteria group	Firmicutes	Bacilli	Lactobacillales	Streptococcaceae	Lactococcus	650	112	670	202	915	138	823	142	965	187	881	121	1083	222	643	102	1046	118	1226	176	1129	131	1227	138	1180	194	978	133	1110	218	657	110	793	123	745	111	933	169	527	81	909	127
1359	Bacteria	Terrabacteria group	Firmicutes	Bacilli	Lactobacillales	Streptococcaceae	Lactococcus	274	73	242	115	412	87	307	109	386	113	362	70	425	133	268	75	424	90	470	138	508	91	567	116	512	118	390	95	455	149	297	72	299	81	243	60	305	118	210	57	382	104
1360	Bacteria	Terrabacteria group	Firmicutes	Bacilli	Lactobacillales	Streptococcaceae	Lactococcus	309	69	336	130	469	71	391	119	403	65	413	40	472	102	310	40	526	60	560	76	567	62	744	65	597	55	428	71	486	93	345	50	323	55	354	39	356	70	254	31	464	54
1363	Bacteria	Terrabacteria group	Firmicutes	Bacilli	Lactobacillales	Streptococcaceae	Lactococcus	199	74	206	92	258	76	233	70	295	117	212	80	308	98	203	63	287	67	328	95	358	70	335	77	332	100	310	68	330	104	205	58	206	71	202	51	240	74	202	38	289	64
1364	Bacteria	Terrabacteria group	Firmicutes	Bacilli	Lactobacillales	Streptococcaceae	Lactococcus	0	113	0	125	0	109	0	124	0	125	0	115	0	155	0	92	0	91	0	164	0	124	0	126	0	148	0	124	0	187	0	100	0	98	0	76	0	136	0	58	0	121
1366	Bacteria	Terrabacteria group	Firmicutes	Bacilli	Lactobacillales	Streptococcaceae	Lactococcus	707	150	711	211	933	119	871	192	900	166	927	142	1012	165	714	99	1139	138	1142	185	1263	145	1453	187	1299	185	934	161	1053	220	631	107	785	193	740	125	879	827	495	116	986	231
1372	Bacteria	Terrabacteria group	Firmicutes	Bacilli	Bacillales	Planococcaceae	Planococcus	3168	269	3215	389	5097	315	3824	277	4906	401	4312	306	4686	395	3298	268	4871	333	5396	467	6286	358	6073	358	5260	415	4468	373	5149	406	3534	235	4320	333	3626	241	4184	365	2917	233	4291	293
1374	Bacteria	Terrabacteria group	Firmicutes	Bacilli	Bacillales	Planococcaceae	Planococcus	152	31	163	45	228	45	218	37	197	49	188	21	289	48	203	40	255	39	308	41	327	48	399	58	371	41	224	44	284	39	182	24	173	50	140	30	214	46	166	32	246	51
1375	Bacteria	Terrabacteria group	Firmicutes	Bacilli	Lactobacillales	Aerococcaceae	Aerococcus	1011	59	862	66	1417	102	1126	62	1297	99	1211	82	1276	85	914	59	1541	84	1448	81	1821	117	1773	78	1475	78	1238	80	1340	120	956	73	1074	102	966	65	1117	72	774	54	1129	78
1376	Bacteria	Terrabacteria group	Firmicutes	Bacilli	Lactobacillales	Aerococcaceae	Aerococcus	1026	65	1476	95	1412	68	1128	129	1217	82	1097	59	1234	107	848	61	1483	80	2058	103	1728	104	1709	122	1430	125	1179	91	1307	111	878	56	1179	80	971	65	1134	93	827	51	1262	98
1377	Bacteria	Terrabacteria group	Firmicutes	Bacilli	Lactobacillales	Aerococcaceae	Aerococcus	230	33	220	49	338	28	293	44	335	99	317	33	374	61	248	29	390	34	380	45	441	33	472	44	422	49	336	59	378	65	236	41	270	54	248	36	276	45	181	34	331	33
1378	Bacteria	Terrabacteria group	Firmicutes	Bacilli	Bacillales	Bacillales incertae sedis	Bacillales Family XI. Incertae Sedis	821	25	711	50	1213	35	936	49	1097	39	951	37	1012	49	712	30	1140	53	1125	82	1508	50	1451	54	1133	75	995	40	1130	58	697	36	954	26	763	14	916	35	609	20	954	37
1379	Bacteria	Terrabacteria group	Firmicutes	Bacilli	Bacillales	Bacillales incertae sedis	Bacillales Family XI. Incertae Sedis	369	130	371	170	473	110	420	147	434	158	425	100	457	174	342	67	492	107	587	130	617	116	597	111	575	129	444	124	534	172	308	93	410	118	330	91	455	117	258	58	471	137
1385	Bacteria	Terrabacteria group	Firmicutes	Bacilli	Bacillales			19516	3423	18590	3995	29745	4573	23962	4076	28921	4481	26383	3827	28344	5014	20581	3178	32528	4325	33831	5487	40953	5052	40066	5400	33877	5346	26905	4305	30418	5113	20737	3108	23947	4135	20550	3391	22769	4418	16021	2810	24976	4602
1386	Bacteria	Terrabacteria group	Firmicutes	Bacilli	Bacillales	Bacillaceae	Bacillus	14677	2733	14137	3476	22066	2841	18246	3494	21726	3239	19276	2673	21393	3512	15360	2141	23188	2912	24668	3680	28542	3395	29472	3981	24822	3732	20133	3043	23753	3910	15019	2145	17815	2876	15288	2260	17516	3013	12140	1943	19147	3131
1388	Bacteria	Terrabacteria group	Firmicutes	Bacilli	Bacillales	Alicyclobacillaceae	Alicyclobacillus	4216	339	3690	303	6944	438	4855	332	5663	246	5096	241	4890	222	3664	189	6090	302	5890	348	8284	436	7062	378	5587	254	4964	235	5630	234	3985	202	5596	328	4659	259	4876	273	3456	234	5074	323
1390	Bacteria	Terrabacteria group	Firmicutes	Bacilli	Bacillales	Bacillaceae	Bacillus	390	221	429	290	680	287	471	238	673	308	533	215	623	257	430	162	695	236	687	310	839	289	795	284	658	276	587	242	755	286	463	200	589	314	459	202	503	234	354	149	568	259
1392	Bacteria	Terrabacteria group	Firmicutes	Bacilli	Bacillales	Bacillaceae	Bacillus	104	48	110	62	160	65	127	65	176	91	170	49	154	70	95	40	168	38	143	50	199	65	203	65	152	77	169	58	173	96	122	72	140	68	120	50	160	56	90	41	114	71
1393	Bacteria	Terrabacteria group	Firmicutes	Bacilli	Bacillales	Paenibacillaceae	Brevibacillus	3218	501	3344	691	5114	717	4332	753	5292	666	4594	610	5344	778	3780	513	5407	618	6021	811	6778	779	7276	815	5875	731	4847	629	5755	811	3740	493	4354	590	3591	515	4122	658	2867	484	4495	634
1394	Bacteria	Terrabacteria group	Firmicutes	Bacilli	Bacillales	Bacillaceae	Geobacillus	99	8	90	12	189	5	137	10	144	10	118	4	102	11	96	10	167	9	130	13	213	8	258	15	131	17	96	11	144	12	75	7	120	12	79	4	91	12	80	17	117	9
1396	Bacteria	Terrabacteria group	Firmicutes	Bacilli	Bacillales	Bacillaceae	Bacillus	1488	358	1573	665	2264	364	1939	526	2457	1141	2076	566	2547	789	1746	301	2453	290	2884	558	3001	304	3309	492	2782	484	2458	929	2899	1116	1755	472	1800	586	1622	378	1896	543	1247	240	2057	466
1397	Bacteria	Terrabacteria group	Firmicutes	Bacilli	Bacillales	Bacillaceae	Niallia	2498	297	2432	439	3516	295	3083	422	3388	382	3084	265	3574	426	2562	238	4075	311	4195	353	4502	374	5107	428	4239	458	3295	366	3772	437	2275	227	2715	286	2374	249	2959	424	1899	231	3286	340
1398	Bacteria	Terrabacteria group	Firmicutes	Bacilli	Bacillales	Bacillaceae	Weizmannia	2649	585	2446	592	3741	652	3158	672	3359	619	2966	553	3336	596	2461	427	3983	660	4281	780	4925	770	4990	842	4105	740	3102	564	3498	664	2377	399	2947	623	2493	497	2813	571	2036	442	3387	671
1401	Bacteria	Terrabacteria group	Firmicutes	Bacilli	Bacillales	Paenibacillaceae	Paenibacillus	826	250	747	256	1100	267	1060	327	933	238	921	226	1026	248	743	190	1379	253	1332	296	1374	330	1710	351	1291	261	979	244	1076	296	739	193	869	216	710	176	884	244	632	189	1045	245
1402	Bacteria	Terrabacteria group	Firmicutes	Bacilli	Bacillales	Bacillaceae	Bacillus	210	40	224	52	315	56	201	52	260	57	254	48	262	48	194	25	294	33	362	63	359	47	345	51	321	58	230	35	299	65	224	38	250	48	281	50	211	61	139	23	280	52
1404	Bacteria	Terrabacteria group	Firmicutes	Bacilli	Bacillales	Bacillaceae	Priestia	4033	485	3941	678	5729	454	5380	657	5261	514	4952	448	5445	577	4003	376	6440	470	6905	562	7294	474	8704	685	6890	596	5116	589	5821	640	3743	363	4394	409	3981	374	4646	475	3116	302	5341	571
1405	Bacteria	Terrabacteria group	Firmicutes	Bacilli	Bacillales	Bacillaceae	Bacillus	1146	189	1057	273	1731	171	1703	234	1650	322	1477	256	1651	352	1256	177	1918	162	1809	238	2231	165	2729	187	1985	209	1477	296	1818	354	1153	191	1197	233	1135	222	1252	259	1007	150	1522	198
1406	Bacteria	Terrabacteria group	Firmicutes	Bacilli	Bacillales	Paenibacillaceae	Paenibacillus	1440	498	1462	724	2146	486	1710	654	2340	611	1908	461	2411	668	1585	474	2225	561	2590	653	2800	642	2918	684	2608	764	2151	534	2681	792	1584	415	1818	495	1446	403	1856	553	1263	380	1965	655
1408	Bacteria	Terrabacteria group	Firmicutes	Bacilli	Bacillales	Bacillaceae	Bacillus	710	325	743	527	1084	359	833	468	1091	536	909	409	1046	539	753	315	1121	367	1222	447	1410	389	1365	443	1232	468	999	468	1166	596	763	275	930	397	753	440	982	487	607	245	936	360
1421	Bacteria	Terrabacteria group	Firmicutes	Bacilli	Bacillales	Bacillaceae	Lysinibacillus	743	151	745	188	1104	145	922	186	1049	212	970	129	1017	262	683	117	1180	134	1234	194	1354	159	1467	161	1268	209	934	156	1194	217	755	127	942	145	763	113	838	208	575	86	979	163
1422	Bacteria	Terrabacteria group	Firmicutes	Bacilli	Bacillales	Bacillaceae	Geobacillus	471	171	370	222	668	253	504	214	490	197	498	205	541	174	376	142	600	179	596	209	750	288	788	217	612	177	488	186	580	202	364	153	502	224	417	195	499	225	346	127	533	196
1423	Bacteria	Terrabacteria group	Firmicutes	Bacilli	Bacillales	Bacillaceae	Bacillus	1596	467	1618	602	2535	577	2058	548	2507	612	2043	391	2382	614	1625	371	2683	431	2796	699	3344	602	3418	529	2789	559	2246	500	2694	672	1783	477	1906	569	1726	392	1919	504	1383	277	2268	448
1426	Bacteria	Terrabacteria group	Firmicutes	Bacilli	Bacillales	Bacillaceae	Parageobacillus	1223	232	1190	260	1971	277	1781	271	1708	248	1460	230	1734	251	1305	179	2013	234	1961	295	2468	329	2853	266	2225	239	1457	229	1740	271	1273	179	1526	257	1267	196	1477	227	1003	154	1672	251
1428	Bacteria	Terrabacteria group	Firmicutes	Bacilli	Bacillales	Bacillaceae	Bacillus	1645	298	1799	476	2547	261	2093	358	2929	353	2575	294	2924	383	1947	205	2742	266	3313	306	3329	238	3535	288	3219	330	2715	317	3174	414	2102	286	1988	273	1805	262	2119	303	1513	174	2336	288
1440	Bacteria	Terrabacteria group	Firmicutes	Bacilli	Bacillales	Bacillaceae	Bacillus	19	1	21	9	28	3	31	9	27	4	14	5	23	6	20	4	22	3	27	0	44	3	54	3	32	2	31	6	26	7	16	0	37	3	11	3	22	6	16	4	29	5
1441	Bacteria	Terrabacteria group	Firmicutes	Bacilli	Bacillales	Bacillaceae	Bacillus	38	6	22	9	43	1	37	8	41	11	40	6	35	3	35	2	53	3	49	8	56	0	48	2	45	6	25	7	41	6	27	2	25	4	36	4	28	2	25	1	48	2
1442	Bacteria	Terrabacteria group	Firmicutes	Bacilli	Bacillales	Bacillaceae	Bacillus	57	8	65	14	66	3	64	13	63	15	60	9	65	7	44	5	69	7	80	12	109	6	115	10	73	4	55	7	74	12	45	8	57	3	56	7	46	6	33	1	63	6
1452	Bacteria	Terrabacteria group	Firmicutes	Bacilli	Bacillales	Bacillaceae	Bacillus	953	237	950	296	1380	262	1106	300	1547	291	1224	184	1481	307	1021	208	1466	280	1680	318	1859	310	1973	316	1644	324	1422	269	1637	320	1029	191	1174	255	897	172	1120	255	803	173	1306	300
1455	Bacteria	Terrabacteria group	Firmicutes	Bacilli	Bacillales	Bacillaceae	Bacillus	0	0	0	0	0	0	0	0	0	0	0	0	0	0	0	0	0	0	0	0	0	0	0	0	0	0	0	0	0	0	0	0	0	0	0	0	0	0	0	0	0	0
1462	Bacteria	Terrabacteria group	Firmicutes	Bacilli	Bacillales	Bacillaceae	Geobacillus	13	1	15	3	29	3	24	2	16	1	16	2	23	2	16	0	14	1	20	0	39	0	36	2	34	0	15	0	26	4	16	2	19	0	11	2	11	2	12	0	23	2
1464	Bacteria	Terrabacteria group	Firmicutes	Bacilli	Bacillales	Paenibacillaceae	Paenibacillus	2959	273	2743	318	4451	267	3449	267	3959	271	3563	228	3749	289	2632	189	4494	293	4604	412	5475	332	5343	376	4380	310	3490	271	4126	279	2670	211	3441	208	3075	188	3197	287	2318	162	3605	300
1465	Bacteria	Terrabacteria group	Firmicutes	Bacilli	Bacillales	Paenibacillaceae	Brevibacillus	3047	403	2908	647	4831	447	3941	557	4803	640	4019	510	4507	741	3102	360	4848	396	5223	560	6311	522	6495	514	5043	521	4237	574	5248	724	3105	412	3781	730	3221	480	3560	15017	2388	563	3934	1052
1467	Bacteria	Terrabacteria group	Firmicutes	Bacilli	Bacillales	Bacillaceae	Lederbergia	2615	167	2271	209	3177	145	2900	203	3168	201	2928	154	3360	245	2235	135	4115	178	4059	200	4179	179	4893	236	4100	283	3016	257	3401	273	2074	167	2456	172	2097	137	2589	213	1706	102	3248	213
1474	Bacteria	Terrabacteria group	Firmicutes	Bacilli	Bacillales	Planococcaceae	Sporosarcina	888	76	799	124	1307	117	1074	121	1215	163	1064	97	1276	150	890	63	1344	91	1391	128	1623	111	1754	113	1453	139	1153	122	1402	142	799	86	1113	116	890	80	1026	118	750	70	1120	97
1476	Bacteria	Terrabacteria group	Firmicutes	Bacilli	Bacillales	Planococcaceae	Sporosarcina	1875	201	1735	236	2783	193	2255	272	2583	205	2324	207	2643	254	1960	148	2919	216	3081	207	3480	198	3653	248	3190	275	2460	208	2869	293	1886	155	2156	175	1904	186	2167	210	1556	157	2415	251
1477	Bacteria	Terrabacteria group	Firmicutes	Bacilli	Bacillales	Paenibacillaceae	Paenibacillus	188	10	167	14	295	13	148	15	253	14	260	9	236	11	173	6	247	10	303	10	329	9	262	15	247	14	222	16	301	13	221	9	208	10	191	8	170	13	135	13	198	11
1478	Bacteria	Terrabacteria group	Firmicutes	Bacilli	Bacillales	Bacillaceae	Peribacillus	838	199	933	206	1309	182	1414	299	1209	185	1149	146	1194	206	884	129	1452	196	1508	251	1651	222	2266	266	1584	241	1131	176	1413	238	825	104	959	137	845	115	1011	151	700	105	1165	204
1479	Bacteria	Terrabacteria group	Firmicutes	Bacilli	Bacillales	Bacillaceae	Bacillus	1742	189	1611	237	2526	197	2177	272	2301	211	1951	188	2326	244	1685	151	2677	226	2769	295	3210	263	3523	345	2916	255	2124	209	2482	270	1635	138	2003	192	1666	145	2042	197	1391	113	2308	240
1482	Bacteria	Terrabacteria group	Firmicutes	Bacilli	Bacillales	Bacillaceae	Virgibacillus	1433	169	1245	195	2003	158	1746	221	1810	188	1702	160	1897	232	1280	129	2320	189	2216	183	2604	153	2775	190	2289	207	1768	195	2012	247	1319	143	1584	168	1347	127	1564	188	1123	115	1889	193
1485	Bacteria	Terrabacteria group	Firmicutes	Clostridia	Eubacteriales	Clostridiaceae	Clostridium	24739	1876	22032	2146	31896	1807	32455	2162	25221	1955	23778	1590	30267	2373	20521	1263	39076	1894	37717	2093	41587	1939	52896	2223	43185	2661	26552	1935	29247	2464	17751	1285	20906	1661	19043	1341	24043	2001	16457	1033	33353	2294
1488	Bacteria	Terrabacteria group	Firmicutes	Clostridia	Eubacteriales	Clostridiaceae	Clostridium	2839	197	2512	272	3662	203	3310	277	3090	229	2820	172	3572	260	2308	145	4295	196	4224	260	4707	227	5431	253	4663	280	3176	231	3437	288	2056	136	2547	197	2274	146	2803	233	1767	125	3719	265
1490	Bacteria	Terrabacteria group	Firmicutes	Clostridia	Eubacteriales	Clostridiaceae	Paraclostridium	0	175	0	210	0	152	0	192	0	162	0	158	0	204	0	106	0	158	0	138	0	165	0	160	0	203	0	160	0	220	0	121	0	165	0	130	0	164	0	81	0	177
1491	Bacteria	Terrabacteria group	Firmicutes	Clostridia	Eubacteriales	Clostridiaceae	Clostridium	5640	982	5338	1599	7630	803	7447	1452	6483	1939	5693	1363	7545	2282	5057	1129	8925	887	9353	1490	9475	789	12747	1273	10324	1405	7501	2254	8656	2398	4533	1090	4976	1281	4319	906	5964	1745	3837	799	8182	1297
1492	Bacteria	Terrabacteria group	Firmicutes	Clostridia	Eubacteriales	Clostridiaceae	Clostridium	2578	354	2328	582	3428	294	3419	513	3083	313	2834	243	3609	427	2399	223	4206	320	4263	391	4314	297	5380	388	4683	478	3221	325	3680	457	2205	196	2427	274	2198	249	2779	400	1795	175	3478	465
1494	Bacteria	Terrabacteria group	Firmicutes	Clostridia	Eubacteriales	Clostridiaceae	Clostridium	1207	139	1041	169	1566	103	1558	166	1226	141	1037	100	1463	181	947	88	1901	110	1864	123	1924	132	2608	158	2139	191	1240	145	1351	167	839	70	946	97	841	87	1171	135	747	69	1617	173
1496	Bacteria	Terrabacteria group	Firmicutes	Clostridia	Eubacteriales	Peptostreptococcaceae	Clostridioides	1156	476	1190	608	1673	437	1509	653	1450	444	1339	338	1750	568	1158	281	1881	367	2148	477	1997	404	2450	502	2253	547	1532	504	1787	607	1091	390	1294	378	1124	323	1372	512	849	252	1747	513
1497	Bacteria	Terrabacteria group	Firmicutes	Clostridia	Eubacteriales	Clostridiaceae	Clostridium	4565	229	4221	293	5774	229	6753	383	4350	264	4039	207	5552	340	3734	179	7494	251	7180	277	7416	289	11024	357	8570	392	4713	259	5155	327	3202	161	3331	194	3079	136	4278	248	2746	144	6364	334
1498	Bacteria	Terrabacteria group	Firmicutes	Clostridia	Eubacteriales	Clostridiaceae	Hathewaya	1915	140	1827	182	2597	164	2569	175	2104	186	1962	107	2325	172	1616	111	2992	130	2992	130	3307	151	3895	169	3289	190	2058	183	2387	202	1461	81	1713	131	1534	91	1909	145	1322	71	2645	170
1501	Bacteria	Terrabacteria group	Firmicutes	Clostridia	Eubacteriales	Clostridiaceae	Clostridium	3381	230	3002	289	4337	208	4536	345	3468	250	3317	169	4010	305	2712	136	5108	236	5031	259	5529	219	7204	323	5567	332	3492	273	3971	276	2346	138	2736	177	2601	143	3247	254	2197	146	4443	322
1502	Bacteria	Terrabacteria group	Firmicutes	Clostridia	Eubacteriales	Clostridiaceae	Clostridium	3238	592	2816	869	4312	494	3747	708	3359	531	3156	387	3969	682	2644	317	4699	396	4697	519	5215	419	6078	597	5281	705	3547	550	3893	718	2417	353	2963	425	2575	370	3273	610	2137	307	4209	654
1504	Bacteria	Terrabacteria group	Firmicutes	Clostridia	Eubacteriales	Clostridiaceae	Clostridium	1084	133	988	240	1374	128	1399	214	1226	145	1100	99	1473	173	955	67	1654	121	1737	154	1840	119	2201	137	1954	150	1213	155	1518	216	857	96	967	126	941	97	1211	194	699	71	1447	150
1505	Bacteria	Terrabacteria group	Firmicutes	Clostridia	Eubacteriales	Peptostreptococcaceae	Paeniclostridium	2648	147	2367	204	3522	152	3508	202	2953	153	2680	112	3365	186	2273	94	4095	166	3958	158	4289	107	5790	200	4766	218	3001	145	3313	207	1953	86	2359	120	2142	125	2828	167	1787	93	3596	230
1509	Bacteria	Terrabacteria group	Firmicutes	Clostridia	Eubacteriales	Clostridiaceae	Clostridium	441	12	449	14	547	12	636	12	440	14	375	6	643	14	391	6	740	4	755	7	747	5	1082	17	978	3	528	14	600	6	327	6	366	6	319	6	488	7	322	3	710	12
1510	Bacteria	Terrabacteria group	Firmicutes	Clostridia	Eubacteriales	Oscillospiraceae	Thermoclostridium	6259	332	5480	351	7560	377	7943	424	5509	292	5362	257	6939	369	4757	253	9622	458	9245	442	9521	389	12797	507	10489	433	5974	262	6637	351	3864	225	4803	248	4415	233	5913	282	3959	214	8347	391
1511	Bacteria	Terrabacteria group	Firmicutes	Clostridia	Eubacteriales	Peptostreptococcaceae	Acetoanaerobium	3914	152	3444	159	4967	159	4735	214	4008	181	3773	147	4384	259	2997	120	5803	193	5726	209	6290	167	7370	210	6614	291	4052	213	4616	246	2853	136	3283	172	3032	121	3792	186	2652	89	5378	215
1513	Bacteria	Terrabacteria group	Firmicutes	Clostridia	Eubacteriales	Clostridiaceae	Clostridium	1231	176	1198	271	1837	158	1847	208	1367	340	1252	231	1630	553	1122	142	2123	187	1991	340	2290	152	2889	276	2367	268	1369	614	1584	483	1013	256	1193	177	1056	129	1418	307	836	98	1783	191
1515	Bacteria	Terrabacteria group	Firmicutes	Clostridia	Eubacteriales	Oscillospiraceae	Acetivibrio	5203	322	4410	380	6546	294	6660	463	5118	256	4677	234	5775	323	3881	200	7888	362	7495	411	8120	348	10490	528	8458	473	5117	268	5631	364	3573	219	4375	236	3763	174	4784	300	3143	213	6375	441
1517	Bacteria	Terrabacteria group	Firmicutes	Clostridia	Thermoanaerobacterales	Thermoanaerobacterales Family III. Incertae Sedis	Thermoanaerobacterium	2784	185	2337	211	3401	192	3376	266	2566	206	2472	148	2722	230	1884	130	4245	221	3845	223	4385	192	5600	287	4095	228	2405	189	2669	208	1734	116	2204	149	1965	122	2356	185	1505	93	3334	201
1519	Bacteria	Terrabacteria group	Firmicutes	Clostridia	Eubacteriales	Clostridiaceae	Clostridium	2499	216	2119	279	3226	257	3295	261	2536	284	2282	204	2729	295	2021	195	3739	241	3572	261	4053	250	4954	289	4002	311	2378	259	2835	283	1768	147	2195	213	1854	167	2347	249	1516	186	3211	290
1520	Bacteria	Terrabacteria group	Firmicutes	Clostridia	Eubacteriales	Clostridiaceae	Clostridium	2397	375	2223	572	3089	353	2930	420	2840	420	2277	301	3237	488	2072	217	3792	320	3781	307	3868	340	4922	375	4297	393	2778	332	3300	497	1862	251	2084	326	1851	310	2501	444	1524	239	3260	390
1522	Bacteria	Terrabacteria group	Firmicutes	Erysipelotrichia	Erysipelotrichales	Erysipelotrichaceae	Erysipelatoclostridium	463	108	441	100	643	86	526	116	526	88	519	62	583	98	407	67	710	92	687	98	776	107	882	140	713	115	509	86	601	107	378	46	492	58	443	48	523	74	352	45	621	103
1525	Bacteria	Terrabacteria group	Firmicutes	Clostridia	Thermoanaerobacterales	Thermoanaerobacteraceae	Moorella group	16444	982	14646	957	21945	1122	25719	1421	13502	786	13704	707	15677	868	12344	687	25470	1123	23737	1182	27579	1322	40282	1670	26160	1263	13726	712	15364	872	9874	569	12216	796	11855	686	14081	870	10828	596	21256	1140
1531	Bacteria	Terrabacteria group	Firmicutes	Clostridia	Eubacteriales	Lachnospiraceae	Enterocloster	0	82	0	79	0	74	0	102	0	80	0	69	0	93	0	74	0	112	0	109	0	117	0	120	0	120	0	86	0	108	0	54	0	65	0	54	0	72	0	40	0	87
1532	Bacteria	Terrabacteria group	Firmicutes	Clostridia	Eubacteriales	Lachnospiraceae	Blautia	0	0	0	0	0	0	0	0	0	3	0	0	0	1	0	0	0	1	0	0	0	0	0	0	0	1	0	0	0	0	0	0	0	1	0	0	0	0	0	1	0	0
1534	Bacteria	Terrabacteria group	Firmicutes	Clostridia	Eubacteriales	Clostridiaceae	Clostridium	3631	370	3192	516	4634	361	4649	514	3666	358	3276	273	4440	469	2851	284	5579	372	5524	447	5939	370	7509	440	6131	487	3832	371	4147	441	2586	221	3057	313	2674	225	3497	385	2283	197	4906	461
1542	Bacteria	Terrabacteria group	Firmicutes	Clostridia	Eubacteriales	Clostridiaceae	Clostridium	863	104	795	173	1094	94	1203	123	787	105	803	71	1037	121	733	69	1265	81	1277	95	1386	60	1942	111	1385	126	873	107	1029	132	575	59	693	71	611	73	888	109	671	54	1173	115
1548	Bacteria	Terrabacteria group	Firmicutes	Clostridia	Eubacteriales	Clostridiaceae	Clostridium	817	116	747	171	1044	100	1219	138	916	119	854	52	1049	135	707	63	1405	81	1284	136	1349	125	1900	113	1501	127	889	151	937	146	575	77	732	96	607	68	811	122	505	54	1169	121
1552	Bacteria	Terrabacteria group	Firmicutes	Clostridia	Eubacteriales	Clostridiaceae	Clostridium	3626	249	3306	349	4590	260	4643	319	3656	259	3872	345	4403	357	3083	191	5735	268	5480	349	5867	253	7245	326	5977	382	3885	274	4502	359	2629	175	3035	215	3111	378	3771	304	2401	139	4852	334
1561	Bacteria	Terrabacteria group	Firmicutes	Clostridia	Eubacteriales	Clostridiaceae	Clostridium	1794	185	1616	227	2471	198	2195	254	1974	188	1829	154	2290	232	1450	124	2844	166	2669	209	2900	167	3525	253	3055	238	1954	165	2245	224	1369	109	1689	137	1488	109	1767	196	1173	126	2516	244
1562	Bacteria	Terrabacteria group	Firmicutes	Clostridia	Eubacteriales	Peptococcaceae	Desulfotomaculum	3906	125	3424	139	5189	149	5399	176	3155	76	3171	94	3553	111	2785	92	6023	162	5462	161	6458	179	8828	256	6184	163	3311	97	3601	109	2304	95	2790	90	2672	77	3314	87	2381	75	5111	152
1569	Bacteria	Terrabacteria group	Firmicutes	Bacilli	Bacillales	Planococcaceae	Sporosarcina	1900	51	1993	48	2862	51	2265	43	2775	66	2538	40	2889	55	2007	37	3022	61	3314	73	3812	49	3828	47	3269	43	2659	50	2979	54	1919	36	2361	44	2032	29	2482	47	1599	23	2535	40
1570	Bacteria	Terrabacteria group	Firmicutes	Bacilli	Bacillales	Bacillaceae	Halobacillus	1662	180	1615	216	2421	188	2103	206	2389	183	2131	181	2480	223	1770	133	2484	197	2755	228	3119	195	3244	212	2872	218	2335	167	2611	202	1631	103	2087	145	1745	122	2049	171	1625	117	2317	190
1571	Bacteria	Terrabacteria group	Firmicutes	Bacilli	Bacillales	Planococcaceae	Sporosarcina	2636	392	2688	514	4162	448	3368	432	3942	517	3429	446	3945	604	2885	350	4067	450	4629	512	5315	469	5458	490	4637	532	3650	519	4294	663	2837	353	3558	491	2900	427	3513	528	2376	297	3726	418
1575	Bacteria	Terrabacteria group	Actinobacteria	Actinomycetia	Micrococcales	Microbacteriaceae	Leifsonia	1287	836	1211	862	2047	1181	1278	820	1834	782	1835	628	1642	601	1245	458	1907	741	1914	744	2596	1170	1928	683	1593	548	1704	668	1957	766	1249	544	1825	1059	1819	899	1717	953	1213	776	1572	754
1578	Bacteria	Terrabacteria group	Firmicutes	Bacilli	Lactobacillales	Lactobacillaceae	Lactobacillus	7411	742	6934	1015	10967	891	8626	903	9866	1045	9038	833	9680	1175	7019	679	11288	941	11703	1212	13794	950	13781	1053	11807	1129	9358	949	10817	1262	6874	640	8721	898	7436	693	8475	941	5827	528	9384	921
1579	Bacteria	Terrabacteria group	Firmicutes	Bacilli	Lactobacillales	Lactobacillaceae	Lactobacillus	203	50	218	98	321	60	339	66	270	75	242	64	269	75	188	52	342	41	346	78	399	49	485	55	340	64	286	79	320	80	163	44	244	50	200	48	261	58	168	44	284	50
1580	Bacteria	Terrabacteria group	Firmicutes	Bacilli	Lactobacillales	Lactobacillaceae	Levilactobacillus	613	144	579	177	936	152	751	171	837	175	793	135	848	158	622	81	904	140	1008	180	1204	151	1196	170	985	185	856	158	943	177	643	112	786	135	596	136	794	169	531	102	840	158
1581	Bacteria	Terrabacteria group	Firmicutes	Bacilli	Lactobacillales	Lactobacillaceae	Lentilactobacillus	259	94	226	136	323	110	267	118	343	109	276	96	332	123	210	89	339	101	361	150	453	116	406	116	335	135	295	101	330	137	227	75	287	108	237	97	251	117	193	66	278	119
1582	Bacteria	Terrabacteria group	Firmicutes	Bacilli	Lactobacillales	Lactobacillaceae	Lacticaseibacillus	472	187	475	270	647	229	530	240	598	273	552	187	609	273	440	200	682	261	792	392	835	234	868	256	746	285	609	231	729	323	443	170	512	223	445	217	571	246	401	191	578	247
1583	Bacteria	Terrabacteria group	Firmicutes	Bacilli	Lactobacillales	Lactobacillaceae	Weissella	434	73	363	106	597	108	423	113	542	112	477	126	487	111	359	81	684	101	592	122	784	107	676	102	611	90	496	107	559	141	389	89	478	109	358	98	464	120	302	52	543	96
1584	Bacteria	Terrabacteria group	Firmicutes	Bacilli	Lactobacillales	Lactobacillaceae	Lactobacillus	848	223	832	243	1239	274	1001	324	1083	204	1077	229	1067	235	772	164	1236	248	1262	315	1570	321	1487	363	1257	286	1072	193	1218	248	757	158	1017	216	847	185	966	238	671	177	1010	270
1585	Bacteria	Terrabacteria group	Firmicutes	Bacilli	Lactobacillales	Lactobacillaceae	Lactobacillus	84	21	80	90	102	23	64	60	139	98	115	52	120	46	86	24	137	26	133	186	138	28	141	75	150	32	113	47	149	51	91	45	116	43	85	21	90	35	64	25	122	34
1587	Bacteria	Terrabacteria group	Firmicutes	Bacilli	Lactobacillales	Lactobacillaceae	Lactobacillus	221	43	223	69	345	40	285	53	307	48	284	30	313	58	222	19	334	38	382	60	423	39	416	37	366	44	286	44	369	62	204	35	234	46	224	22	245	41	183	22	281	42
1588	Bacteria	Terrabacteria group	Firmicutes	Bacilli	Lactobacillales	Lactobacillaceae	Lentilactobacillus	668	148	667	176	902	143	785	161	947	182	932	136	947	228	663	120	1056	169	1149	215	1282	163	1275	186	1229	222	904	177	1089	222	656	94	702	163	680	103	774	163	573	89	915	157
1589	Bacteria	Terrabacteria group	Firmicutes	Bacilli	Lactobacillales	Lactobacillaceae	Lactiplantibacillus	384	184	360	204	505	210	400	217	522	249	484	175	539	272	329	149	535	207	674	252	658	245	654	217	624	272	478	209	615	255	359	155	424	186	385	156	440	225	333	136	455	264
1590	Bacteria	Terrabacteria group	Firmicutes	Bacilli	Lactobacillales	Lactobacillaceae	Lactiplantibacillus	754	225	757	332	1057	265	872	255	998	310	946	226	1026	409	729	218	1155	237	1268	323	1289	300	1443	272	1188	340	990	295	1092	406	737	222	818	225	780	213	828	331	582	188	922	271
1596	Bacteria	Terrabacteria group	Firmicutes	Bacilli	Lactobacillales	Lactobacillaceae	Lactobacillus	26	32	37	52	41	37	26	35	37	53	29	23	53	46	36	27	46	32	68	60	57	45	52	53	56	49	27	46	59	55	19	27	26	38	34	18	30	28	27	16	50	49
1597	Bacteria	Terrabacteria group	Firmicutes	Bacilli	Lactobacillales	Lactobacillaceae	Lacticaseibacillus	282	49	305	88	467	66	286	74	441	90	414	66	418	85	280	53	452	68	459	81	543	80	521	49	413	79	450	70	462	118	349	58	381	70	347	62	359	76	233	61	326	80
1598	Bacteria	Terrabacteria group	Firmicutes	Bacilli	Lactobacillales	Lactobacillaceae	Limosilactobacillus	788	165	702	232	1147	188	888	229	1124	174	990	179	1079	226	762	166	1214	177	1306	215	1392	187	1392	232	1174	203	992	203	1122	254	753	132	938	177	780	132	860	183	569	115	902	161
1599	Bacteria	Terrabacteria group	Firmicutes	Bacilli	Lactobacillales	Lactobacillaceae	Latilactobacillus	522	190	490	211	731	170	524	163	693	216	568	152	642	172	437	120	758	200	782	203	862	233	849	207	732	207	634	187	679	218	471	127	608	174	510	123	582	187	430	94	609	173
1600	Bacteria	Terrabacteria group	Firmicutes	Bacilli	Lactobacillales	Lactobacillaceae	Lactobacillus	440	86	423	86	627	69	615	99	505	118	532	92	608	105	437	89	706	78	785	98	774	92	983	98	821	108	591	123	687	120	430	79	466	80	401	66	489	86	320	52	587	79
1601	Bacteria	Terrabacteria group	Firmicutes	Bacilli	Lactobacillales	Lactobacillaceae	Ligilactobacillus	624	51	576	79	914	69	683	73	809	68	684	64	762	86	574	67	942	61	905	96	1092	74	1140	89	903	74	711	78	885	89	522	53	708	71	548	48	713	64	460	45	784	75
1604	Bacteria	Terrabacteria group	Firmicutes	Bacilli	Lactobacillales	Lactobacillaceae	Lactobacillus	155	50	129	98	210	58	213	68	218	96	216	56	217	83	161	31	287	62	241	95	267	42	297	46	237	66	228	65	234	70	143	45	190	39	166	53	199	57	103	38	234	50
1605	Bacteria	Terrabacteria group	Firmicutes	Bacilli	Lactobacillales	Lactobacillaceae	Ligilactobacillus	81	34	89	16	112	21	95	30	128	29	109	17	128	32	91	21	133	17	174	27	178	27	151	42	144	39	119	25	143	34	75	25	98	30	104	25	131	45	87	18	141	27
1607	Bacteria	Terrabacteria group	Firmicutes	Bacilli	Lactobacillales	Lactobacillaceae	Loigolactobacillus	0	91	0	108	0	114	0	137	0	114	0	107	0	124	0	90	0	123	0	141	0	128	0	166	0	159	0	124	0	139	0	77	0	127	0	90	0	137	0	84	0	126
1610	Bacteria	Terrabacteria group	Firmicutes	Bacilli	Lactobacillales	Lactobacillaceae	Loigolactobacillus	770	96	762	139	1133	145	906	173	971	141	934	111	1040	171	733	91	1159	130	1214	181	1456	148	1412	162	1226	183	874	133	1099	207	715	87	936	141	837	75	967	136	609	106	1023	140
1613	Bacteria	Terrabacteria group	Firmicutes	Bacilli	Lactobacillales	Lactobacillaceae	Limosilactobacillus	1010	316	940	343	1423	369	1269	316	1292	334	1101	271	1319	309	924	198	1473	275	1461	353	1801	439	1839	368	1456	312	1164	304	1403	362	898	229	1101	338	988	279	1151	317	828	255	1308	333
1614	Bacteria	Terrabacteria group	Firmicutes	Bacilli	Lactobacillales	Lactobacillaceae	Fructilactobacillus	450	56	368	57	602	52	468	81	627	70	549	54	548	72	374	48	600	46	664	80	813	78	799	63	704	79	509	67	608	96	383	44	473	66	447	56	437	61	311	47	527	63
1618	Bacteria	Terrabacteria group	Firmicutes	Bacilli	Lactobacillales	Lactobacillaceae	Liquorilactobacillus	410	79	421	113	634	79	520	102	536	101	517	73	531	117	377	65	593	74	623	111	714	87	751	94	669	112	499	117	610	126	368	54	474	62	423	72	478	88	303	66	526	66
1622	Bacteria	Terrabacteria group	Firmicutes	Bacilli	Lactobacillales	Lactobacillaceae	Ligilactobacillus	170	68	166	92	242	56	192	65	273	98	220	62	257	109	212	67	270	69	301	68	366	59	326	67	315	68	274	79	347	116	199	70	201	71	199	59	225	99	152	51	261	68
1624	Bacteria	Terrabacteria group	Firmicutes	Bacilli	Lactobacillales	Lactobacillaceae	Ligilactobacillus	236	154	240	179	355	169	310	184	310	251	316	164	366	199	248	89	395	132	422	165	418	135	499	144	439	157	317	154	405	219	251	130	310	160	254	102	319	162	202	74	328	131
1625	Bacteria	Terrabacteria group	Firmicutes	Bacilli	Lactobacillales	Lactobacillaceae	Fructilactobacillus	403	52	362	60	560	38	411	52	504	56	446	41	480	60	304	30	571	46	520	61	727	48	583	49	533	56	413	70	490	96	334	39	421	43	369	30	387	56	251	43	418	53
1629	Bacteria	Terrabacteria group	Firmicutes	Bacilli	Lactobacillales	Lactobacillaceae	Weissella	0	33	0	46	0	42	0	46	0	32	0	34	0	34	0	16	0	33	0	43	0	30	0	33	0	40	0	37	0	54	0	29	0	26	0	23	0	19	0	19	0	31
1633	Bacteria	Terrabacteria group	Firmicutes	Bacilli	Lactobacillales	Lactobacillaceae	Limosilactobacillus	377	49	343	68	540	60	449	59	469	68	403	51	465	90	326	44	491	38	580	77	635	54	670	72	619	71	400	68	456	82	317	32	389	48	348	58	397	58	269	44	513	66
1637	Bacteria	Terrabacteria group	Firmicutes	Bacilli	Bacillales	Listeriaceae	Listeria	1326	113	1259	148	1889	109	1558	130	1775	118	1578	118	1979	183	1286	95	2120	96	2239	160	2473	120	2406	144	2202	133	1738	164	1936	188	1287	101	1537	106	1282	83	1595	130	990	71	1750	158
1638	Bacteria	Terrabacteria group	Firmicutes	Bacilli	Bacillales	Listeriaceae	Listeria	340	62	282	109	432	60	387	109	411	79	329	56	430	114	288	55	480	70	478	99	524	72	614	74	483	101	358	84	437	131	245	50	305	71	289	53	375	83	209	54	446	87
1639	Bacteria	Terrabacteria group	Firmicutes	Bacilli	Bacillales	Listeriaceae	Listeria	1760	397	1531	449	2357	411	1796	499	2056	412	1789	315	2057	479	1448	228	2693	367	2487	477	2829	421	2915	464	2517	428	1968	391	2245	516	1453	264	1754	338	1576	238	1710	416	1226	266	1990	428
1640	Bacteria	Terrabacteria group	Firmicutes	Bacilli	Bacillales	Listeriaceae	Listeria	0	88	0	120	0	112	0	104	0	110	0	67	0	110	0	58	0	73	0	101	0	72	0	95	0	95	0	79	0	103	0	56	0	88	0	64	0	68	0	44	0	88
1641	Bacteria	Terrabacteria group	Firmicutes	Bacilli	Bacillales	Listeriaceae	Listeria	1117	103	1026	148	1636	100	1260	144	1525	121	1289	103	1447	148	1008	87	1704	111	1794	170	2018	127	1933	137	1781	143	1280	116	1609	117	1028	93	1301	122	1063	100	1345	114	906	84	1413	131
1642	Bacteria	Terrabacteria group	Firmicutes	Bacilli	Bacillales	Listeriaceae	Listeria	176	57	130	91	212	63	205	82	184	77	182	49	204	96	128	41	215	43	253	59	272	73	333	88	270	81	181	64	221	100	136	52	147	65	118	39	200	72	92	34	218	58
1643	Bacteria	Terrabacteria group	Firmicutes	Bacilli	Bacillales	Listeriaceae	Listeria	199	59	189	81	252	91	194	89	260	125	229	68	279	101	171	64	262	50	316	68	309	96	330	93	255	87	218	103	287	137	172	82	206	95	164	65	193	78	137	48	217	77
1646	Bacteria	Terrabacteria group	Actinobacteria	Actinomycetia	Micrococcales	Micrococcaceae	Renibacterium	762	238	790	278	1234	278	805	245	1152	266	1010	263	1064	230	810	177	1090	254	1178	288	1512	319	1195	242	1183	246	1161	234	1180	291	874	184	1166	320	952	271	1052	315	785	213	1068	229
1647	Bacteria	Terrabacteria group	Firmicutes	Erysipelotrichia	Erysipelotrichales	Erysipelotrichaceae	Erysipelothrix	778	28	624	33	956	38	785	26	938	30	1003	31	961	52	637	17	1181	31	1076	50	1269	37	1297	34	1146	36	943	49	1050	44	629	23	798	39	732	32	860	30	498	20	828	35
1648	Bacteria	Terrabacteria group	Firmicutes	Erysipelotrichia	Erysipelotrichales	Erysipelotrichaceae	Erysipelothrix	390	82	342	132	583	90	385	108	525	104	462	70	525	138	347	72	585	93	579	115	704	108	652	106	601	117	527	99	606	129	370	64	455	83	454	62	421	91	286	51	493	83
1649	Bacteria	Terrabacteria group	Firmicutes	Bacilli	Bacillales	Planococcaceae	Kurthia	225	3	189	8	339	5	257	2	320	12	290	16	293	12	202	6	365	4	364	10	436	6	368	2	318	6	333	6	337	12	262	7	299	16	242	8	266	16	208	6	270	6
1650	Bacteria	Terrabacteria group	Firmicutes	Bacilli	Bacillales	Planococcaceae	Kurthia	868	99	800	115	1271	90	865	124	1248	111	1042	83	1163	117	826	78	1238	96	1317	157	1700	110	1526	130	1308	138	1128	126	1321	123	835	74	1115	79	931	69	970	124	698	46	1090	109
1653	Bacteria	Terrabacteria group	Actinobacteria	Actinomycetia	Corynebacteriales	Corynebacteriaceae		0	258	0	291	0	301	0	241	0	283	0	232	0	300	0	183	0	273	0	323	0	350	0	238	0	235	0	245	0	312	0	185	0	278	0	248	0	298	0	185	0	267
1654	Bacteria	Terrabacteria group	Actinobacteria	Actinomycetia	Actinomycetales	Actinomycetaceae	Actinomyces	2823	1188	2709	1158	4372	1747	2910	1296	3945	1145	3652	1049	3708	1071	2821	732	4455	1192	4230	1286	5545	1849	4278	1261	3881	957	3895	1064	4002	1163	2794	825	3692	1510	3433	1209	3600	1281	2567	1023	3523	1169
1655	Bacteria	Terrabacteria group	Actinobacteria	Actinomycetia	Actinomycetales	Actinomycetaceae	Actinomyces	76	90	57	100	121	186	78	109	110	105	86	82	100	85	73	69	73	116	102	100	137	160	131	101	84	88	89	86	89	124	82	71	119	141	108	115	96	123	64	95	86	91
1656	Bacteria	Terrabacteria group	Actinobacteria	Actinomycetia	Actinomycetales	Actinomycetaceae	Actinomyces	473	435	496	436	794	564	530	458	664	373	702	343	698	307	524	227	815	391	772	393	1049	559	801	404	714	341	648	294	761	343	499	243	765	519	700	448	629	462	505	363	661	421
1659	Bacteria	Terrabacteria group	Actinobacteria	Actinomycetia	Actinomycetales	Actinomycetaceae	Actinomyces	836	277	788	258	1269	348	903	297	1176	300	1051	262	1144	255	835	187	1308	331	1346	326	1608	433	1298	348	1219	276	1182	268	1222	325	818	246	1058	332	979	288	1044	312	751	251	1029	320
1660	Bacteria	Terrabacteria group	Actinobacteria	Actinomycetia	Actinomycetales	Actinomycetaceae	Schaalia	822	640	804	609	1260	803	845	573	1087	602	1061	526	1128	443	804	400	1327	636	1466	615	1520	858	1304	561	1203	475	1160	538	1229	583	860	436	971	695	1034	628	1044	652	666	534	1046	591
1661	Bacteria	Terrabacteria group	Actinobacteria	Actinomycetia	Actinomycetales	Actinomycetaceae	Trueperella	1335	505	1303	491	1826	712	1513	545	1718	483	1675	446	1724	429	1231	355	2024	541	1977	597	2387	746	2131	510	1960	488	1718	471	1912	500	1185	358	1549	573	1483	476	1600	519	1187	444	1627	504
1663	Bacteria	Terrabacteria group	Actinobacteria	Actinomycetia	Micrococcales	Micrococcaceae	Arthrobacter	2093	526	2136	536	3267	749	2294	542	3124	597	3020	557	3062	560	2269	425	3307	572	3454	643	4610	802	3495	634	3121	526	3083	525	3323	608	2356	451	2989	669	2827	654	2945	672	1985	502	2608	609
1670	Bacteria	Terrabacteria group	Actinobacteria	Actinomycetia	Micrococcales	Micrococcaceae	Arthrobacter	2777	185	2601	240	3890	174	3712	247	3476	199	3180	132	3658	232	2647	120	4178	172	4420	195	4954	164	5972	219	4663	236	3426	186	3787	215	2577	135	3131	151	2606	105	3089	175	2076	92	3536	203
1678	Bacteria	Terrabacteria group	Actinobacteria	Actinomycetia	Bifidobacteriales	Bifidobacteriaceae	Bifidobacterium	2921	1070	2773	1083	4270	1482	3070	1088	4018	1073	4003	1032	3922	1068	2866	808	4541	1287	4518	1286	5609	1722	4726	1172	4181	976	4033	1073	4263	1204	2789	821	3656	1353	3530	1236	3429	1189	2481	925	3466	1154
1679	Bacteria	Terrabacteria group	Actinobacteria	Actinomycetia	Bifidobacteriales	Bifidobacteriaceae	Bifidobacterium	15	37	24	31	38	44	20	50	40	29	46	20	29	20	27	13	33	31	37	31	44	37	43	54	31	32	38	19	33	38	31	28	33	28	36	19	29	28	19	14	33	30
1680	Bacteria	Terrabacteria group	Actinobacteria	Actinomycetia	Bifidobacteriales	Bifidobacteriaceae	Bifidobacterium	359	353	406	389	527	441	390	346	558	364	478	333	510	286	405	208	534	327	620	432	673	503	653	330	620	302	480	326	555	365	408	192	451	433	457	390	458	374	318	275	487	334
1681	Bacteria	Terrabacteria group	Actinobacteria	Actinomycetia	Bifidobacteriales	Bifidobacteriaceae	Bifidobacterium	665	404	531	395	886	569	625	478	782	386	713	390	788	305	582	247	910	403	877	417	1113	600	934	398	904	319	779	373	872	411	562	336	683	559	622	427	683	460	527	356	793	407
1682	Bacteria	Terrabacteria group	Actinobacteria	Actinomycetia	Bifidobacteriales	Bifidobacteriaceae	Bifidobacterium	68	60	81	58	108	110	87	80	109	66	104	58	96	57	73	55	131	70	128	76	165	110	180	65	148	57	104	59	131	85	77	45	85	95	70	86	74	80	60	66	101	56
1683	Bacteria	Terrabacteria group	Actinobacteria	Actinomycetia	Bifidobacteriales	Bifidobacteriaceae	Bifidobacterium	345	218	320	235	461	292	388	222	459	247	403	209	409	191	285	166	538	204	456	268	572	313	508	223	452	210	417	205	472	239	293	166	429	295	376	268	392	249	277	175	370	230
1684	Bacteria	Terrabacteria group	Actinobacteria	Actinomycetia	Bifidobacteriales	Bifidobacteriaceae	Bifidobacterium	649	316	634	367	1024	440	714	393	869	308	839	271	863	297	586	242	1092	339	1043	431	1383	530	1169	407	986	329	912	279	877	338	642	225	777	334	763	321	799	352	568	270	835	356
1685	Bacteria	Terrabacteria group	Actinobacteria	Actinomycetia	Bifidobacteriales	Bifidobacteriaceae	Bifidobacterium	661	374	640	392	803	488	595	363	778	409	697	306	786	366	568	276	940	326	993	408	1127	435	1056	354	977	299	824	354	814	374	537	267	674	401	598	393	663	392	491	315	794	391
1686	Bacteria	Terrabacteria group	Actinobacteria	Actinomycetia	Bifidobacteriales	Bifidobacteriaceae	Bifidobacterium	99	120	78	128	159	159	120	96	148	121	125	124	146	127	98	94	147	129	150	126	187	182	133	128	120	112	123	118	163	136	100	97	146	133	184	134	161	130	103	114	109	111
1687	Bacteria	Terrabacteria group	Actinobacteria	Actinomycetia	Bifidobacteriales	Bifidobacteriaceae	Bifidobacterium	60	53	39	57	87	55	60	60	92	60	80	38	74	47	56	31	82	70	69	73	97	85	98	50	74	54	65	41	86	40	63	35	57	38	53	54	55	50	44	44	62	64
1689	Bacteria	Terrabacteria group	Actinobacteria	Actinomycetia	Bifidobacteriales	Bifidobacteriaceae	Bifidobacterium	348	293	319	373	453	358	366	305	453	395	421	401	487	497	335	277	479	259	492	404	602	429	577	307	531	320	454	401	478	422	296	263	420	318	351	390	424	484	268	281	397	299
1694	Bacteria	Terrabacteria group	Actinobacteria	Actinomycetia	Bifidobacteriales	Bifidobacteriaceae	Bifidobacterium	442	365	426	362	627	456	516	366	540	372	523	331	571	294	429	245	648	346	663	370	796	547	652	317	649	317	534	303	638	370	338	267	514	455	493	396	521	394	364	322	522	353
1696	Bacteria	Terrabacteria group	Actinobacteria	Actinomycetia	Micrococcales	Brevibacteriaceae	Brevibacterium	2295	1085	2279	1163	3830	1594	2378	1076	3789	1311	3460	1153	3388	1148	2506	849	3425	1178	3970	1185	5027	1747	3514	1025	3137	921	3564	1136	3800	1311	2742	922	3879	1538	3128	1346	3293	1368	2278	1081	2735	1117
1697	Bacteria	Terrabacteria group	Actinobacteria	Actinomycetia	Corynebacteriales	Corynebacteriaceae	Corynebacterium	296	157	273	181	404	187	306	150	414	183	379	164	401	147	285	122	426	174	431	211	553	199	431	147	359	149	375	152	481	200	319	128	395	202	353	168	429	209	253	149	337	162
1703	Bacteria	Terrabacteria group	Actinobacteria	Actinomycetia	Micrococcales	Brevibacteriaceae	Brevibacterium	851	836	916	899	1513	1198	920	872	1634	878	1431	732	1476	740	1104	580	1443	779	1597	873	1944	1262	1340	751	1304	611	1428	748	1662	917	1267	590	1548	1159	1248	989	1358	1027	950	727	1134	828
1705	Bacteria	Terrabacteria group	Actinobacteria	Actinomycetia	Corynebacteriales	Corynebacteriaceae	Corynebacterium	319	167	326	198	525	213	348	138	546	192	507	186	516	195	350	146	451	186	615	255	706	200	539	166	491	168	518	167	585	201	390	135	442	201	394	188	496	206	344	138	410	170
1707	Bacteria	Terrabacteria group	Actinobacteria	Actinomycetia	Micrococcales	Cellulomonadaceae	Cellulomonas	1635	452	1537	430	2363	569	1640	401	2154	409	2080	377	2053	390	1574	278	2447	454	2292	486	3201	640	2318	348	2123	309	2014	364	2276	426	1521	280	2037	511	1990	535	2136	525	1465	398	1937	442
1708	Bacteria	Terrabacteria group	Actinobacteria	Actinomycetia	Micrococcales	Cellulomonadaceae	Cellulomonas	1333	1031	1275	1016	2115	1405	1337	943	1809	833	1807	692	1711	722	1272	563	1987	778	1976	904	2662	1363	2018	735	1920	586	1709	701	1882	870	1349	586	1781	1300	1704	1070	1878	1053	1352	863	1619	853
1710	Bacteria	Terrabacteria group	Actinobacteria	Actinomycetia	Micrococcales	Promicromonosporaceae	Cellulosimicrobium	1001	1269	949	1309	1603	1691	1029	1239	1383	1007	1310	871	1362	1006	1035	815	1458	1073	1527	1231	2091	1547	1431	1124	1359	1030	1324	986	1556	1133	1020	795	1442	1437	1350	1196	1438	1305	1044	1027	1258	1174
1716	Bacteria	Terrabacteria group	Actinobacteria	Actinomycetia	Corynebacteriales	Corynebacteriaceae	Corynebacterium	9697	2796	9637	2907	14419	3789	10136	2743	13981	2899	13242	2702	13421	2874	9842	2111	15075	3334	15706	3445	19396	4472	15134	3063	14345	2773	13805	2923	15206	3220	10002	2194	12761	3473	11838	3201	12412	3368	8883	2482	11860	3049
1717	Bacteria	Terrabacteria group	Actinobacteria	Actinomycetia	Corynebacteriales	Corynebacteriaceae	Corynebacterium	371	199	331	222	544	289	386	220	562	229	501	224	531	278	341	144	576	191	570	280	781	388	546	198	503	223	514	242	571	281	398	173	544	252	424	215	474	254	314	196	456	190
1718	Bacteria	Terrabacteria group	Actinobacteria	Actinomycetia	Corynebacteriales	Corynebacteriaceae	Corynebacterium	491	156	519	198	702	146	590	126	708	159	674	160	637	173	506	117	755	128	752	201	889	186	911	124	771	116	686	148	762	177	506	104	624	185	547	155	557	178	399	137	631	153
1719	Bacteria	Terrabacteria group	Actinobacteria	Actinomycetia	Corynebacteriales	Corynebacteriaceae	Corynebacterium	260	149	266	154	376	174	271	139	389	161	352	119	392	147	271	105	420	133	421	169	451	181	432	158	341	133	367	135	389	153	246	124	331	132	290	143	328	159	211	96	289	157
1724	Bacteria	Terrabacteria group	Actinobacteria	Actinomycetia	Corynebacteriales	Corynebacteriaceae	Corynebacterium	785	261	807	255	1206	270	838	184	1024	270	1020	224	1010	245	790	179	1224	236	1308	264	1600	335	1227	200	1112	183	1020	215	1161	284	765	175	1001	267	1019	243	995	266	657	237	918	236
1725	Bacteria	Terrabacteria group	Actinobacteria	Actinomycetia	Corynebacteriales	Corynebacteriaceae	Corynebacterium	1293	997	1457	958	1970	1312	1355	955	1820	846	1707	826	1714	749	1372	607	1892	916	2095	918	2467	1359	1766	785	1795	685	1779	808	2037	911	1307	650	1869	1259	1623	1024	1881	1115	1367	830	1632	914
1730	Bacteria	Terrabacteria group	Firmicutes	Clostridia	Eubacteriales	Eubacteriaceae	Eubacterium	5209	515	4391	520	6758	559	6921	674	4998	466	4733	438	6203	510	4343	348	8168	532	7937	642	8390	619	11178	773	8950	683	5394	434	5997	492	3597	318	4284	466	3828	430	5021	508	3335	337	6935	649
1736	Bacteria	Terrabacteria group	Firmicutes	Clostridia	Eubacteriales	Eubacteriaceae	Eubacterium	1446	384	1382	436	1956	354	2079	542	1385	322	1281	286	1815	426	1252	293	2334	395	2404	522	2435	422	3403	566	2676	519	1519	337	1786	371	1072	228	1247	279	1058	242	1479	354	968	294	2165	454
1740	Bacteria	Thermodesulfobacteria	Thermodesulfobacteria	Thermodesulfobacteriales	Thermodesulfobacteriaceae	Thermodesulfobacterium		3525	46	3102	33	4560	56	5323	50	2919	49	2805	39	3676	55	2740	33	5427	54	5359	55	5633	67	8419	65	6211	65	3114	39	3509	55	2193	24	2392	47	2246	37	3059	44	2239	29	4793	44
1743	Bacteria	Terrabacteria group	Actinobacteria	Actinomycetia	Propionibacteriales	Propionibacteriaceae	Propionibacterium	447	102	461	98	806	168	559	125	699	111	677	122	636	107	532	52	815	124	801	113	1047	173	905	124	749	93	664	103	674	108	463	103	576	132	613	148	545	125	462	116	631	131
1744	Bacteria	Terrabacteria group	Actinobacteria	Actinomycetia	Propionibacteriales	Propionibacteriaceae	Propionibacterium	1952	940	1940	926	2718	1244	2099	806	2610	839	2497	750	2483	790	1912	592	2921	927	3107	989	3755	1353	3146	860	2747	751	2639	744	2837	884	1895	672	2403	1043	2243	968	2550	998	1743	761	2313	886
1747	Bacteria	Terrabacteria group	Actinobacteria	Actinomycetia	Propionibacteriales	Propionibacteriaceae	Cutibacterium	917	463	957	506	1381	546	1153	608	1567	826	1621	1043	1761	1137	1381	828	1898	1225	2140	1327	2253	1214	2602	1768	1974	1136	1773	1046	1696	804	1287	791	1185	516	1107	431	1228	506	824	359	1210	518
1748	Bacteria	Terrabacteria group	Actinobacteria	Actinomycetia	Propionibacteriales	Propionibacteriaceae	Acidipropionibacterium	1551	952	1481	914	2277	1213	1601	993	2093	760	1923	701	1952	723	1478	533	2327	858	2373	937	2943	1270	2454	892	2144	723	2069	741	2255	834	1542	602	1852	1059	1739	939	1932	982	1402	754	1867	869
1749	Bacteria	Terrabacteria group	Actinobacteria	Actinomycetia	Propionibacteriales	Propionibacteriaceae	Acidipropionibacterium	1809	891	1764	872	2677	1241	1717	944	2329	836	2395	783	2216	722	1694	604	2905	913	2881	897	3578	1374	2715	807	2485	712	2427	824	2517	938	1762	634	2250	1117	2142	905	2208	1000	1616	783	2017	974
1750	Bacteria	Terrabacteria group	Actinobacteria	Actinomycetia	Propionibacteriales	Propionibacteriaceae	Arachnia	2175	951	2078	910	3373	1270	2359	856	2948	922	2781	831	2906	822	2184	654	3334	962	3203	912	4210	1446	3280	876	3040	768	3005	779	3180	897	2188	670	2838	1109	2589	1029	2822	1045	2115	747	2707	841
1752	Bacteria	Terrabacteria group	Actinobacteria	Actinomycetia	Propionibacteriales	Propionibacteriaceae	Propionibacterium	28	4	16	15	41	6	21	6	24	4	41	9	26	4	17	8	53	8	29	11	57	6	49	9	38	5	44	5	33	5	37	2	27	7	35	10	18	5	16	7	29	6
1754	Bacteria	Terrabacteria group	Firmicutes	Clostridia	Thermoanaerobacterales	Thermoanaerobacteraceae	Thermoanaerobacter	6317	434	5593	487	8341	378	8725	562	5927	387	5592	328	6641	493	4629	283	9563	441	8827	546	10267	462	13337	628	9584	548	5754	407	6574	460	4064	259	5220	345	4622	261	5630	369	3846	241	7775	505
1760	Bacteria	Terrabacteria group	Actinobacteria	Actinomycetia				70591	122038	71365	111066	113969	203123	71442	113423	114646	126338	109094	114588	106695	109006	80322	87685	119054	132781	119858	131318	163509	208228	111759	117214	104479	102148	113753	119310	122651	128954	84166	95070	106759	184755	98584	160059	101278	163031	73043	126236	85276	135452
1762	Bacteria	Terrabacteria group	Actinobacteria	Actinomycetia	Corynebacteriales	Mycobacteriaceae		30607	12780	36467	14567	52307	19613	29470	12131	51535	13624	45993	12634	48065	12230	34182	9181	45113	13241	57444	15783	67203	21043	42513	12041	41291	10756	50459	12934	56355	14356	37861	9949	55812	18841	47413	16521	51428	17100	35099	12547	38733	13233
1763	Bacteria	Terrabacteria group	Actinobacteria	Actinomycetia	Corynebacteriales	Mycobacteriaceae	Mycobacterium	15466	5608	17933	7011	27480	8793	15579	5571	25789	5914	24135	5440	23248	5334	16825	3904	21585	5541	27154	7390	34129	9213	21483	5558	20247	4648	24680	5334	28295	6068	19107	4334	28982	8341	25919	7581	26111	7515	18502	5476	20197	5899
1764	Bacteria	Terrabacteria group	Actinobacteria	Actinomycetia	Corynebacteriales	Mycobacteriaceae	Mycobacterium	837	559	882	667	1426	871	766	559	1317	551	1249	495	1205	501	845	331	1111	457	1375	641	1782	825	1125	481	1028	394	1230	477	1365	523	961	372	1605	813	1378	702	1451	640	919	518	1019	547
1765	Bacteria	Terrabacteria group	Actinobacteria	Actinomycetia	Corynebacteriales	Mycobacteriaceae	Mycobacterium	27	6	32	9	43	5	36	2	40	5	32	2	32	3	37	4	33	8	35	7	48	6	37	4	43	3	31	7	38	3	26	6	44	5	35	4	32	8	30	5	37	4
1766	Bacteria	Terrabacteria group	Actinobacteria	Actinomycetia	Corynebacteriales	Mycobacteriaceae	Mycolicibacterium	1039	821	1199	950	1827	1064	1069	804	1770	912	1544	722	1617	759	1109	514	1522	728	1819	894	2244	1141	1363	704	1350	653	1700	773	1881	931	1403	632	2028	1131	1705	971	1779	1111	1187	729	1420	881
1767	Bacteria	Terrabacteria group	Actinobacteria	Actinomycetia	Corynebacteriales	Mycobacteriaceae	Mycobacterium	456	194	473	183	758	249	438	166	708	219	648	175	684	165	459	122	620	148	735	192	995	259	578	132	571	116	716	147	829	195	577	138	863	247	767	236	804	218	520	184	586	175
1768	Bacteria	Terrabacteria group	Actinobacteria	Actinomycetia	Corynebacteriales	Mycobacteriaceae	Mycobacterium	0	1209	0	1503	0	1667	0	1172	0	1189	0	1032	0	1008	0	779	0	1150	0	1452	0	1761	0	1074	0	908	0	1051	0	1136	0	882	0	1577	0	1446	0	1410	0	1041	0	1106
1769	Bacteria	Terrabacteria group	Actinobacteria	Actinomycetia	Corynebacteriales	Mycobacteriaceae	Mycobacterium	400	270	403	319	609	316	404	236	492	209	530	225	510	264	376	168	583	234	594	330	765	332	533	297	482	254	478	229	543	283	423	182	562	243	464	236	518	321	347	226	428	271
1770	Bacteria	Terrabacteria group	Actinobacteria	Actinomycetia	Corynebacteriales	Mycobacteriaceae	Mycobacterium	235	85	234	89	431	139	216	118	367	89	281	94	359	64	275	62	308	84	364	99	469	140	291	89	283	81	351	67	401	100	277	70	444	121	371	112	373	92	247	81	312	91
1771	Bacteria	Terrabacteria group	Actinobacteria	Actinomycetia	Corynebacteriales	Mycobacteriaceae	Mycolicibacterium	2330	1225	2589	1420	4037	1677	2300	1204	4222	1175	3580	1091	3658	995	2717	770	3317	1077	4396	1291	5081	1726	3335	1084	3261	849	3810	993	4417	1195	2981	864	4453	1664	3696	1572	3952	1452	2757	1095	3003	1149
1772	Bacteria	Terrabacteria group	Actinobacteria	Actinomycetia	Corynebacteriales	Mycobacteriaceae	Mycolicibacterium	2211	1296	2454	1363	4024	1792	2326	1210	3803	1323	3510	1191	3435	1153	2447	889	3294	1223	3843	1338	5062	1911	3258	1030	2981	934	3431	1125	3925	1391	2816	934	4111	1785	3577	1594	3613	1503	2552	1198	2849	1240
1773	Bacteria	Terrabacteria group	Actinobacteria	Actinomycetia	Corynebacteriales	Mycobacteriaceae	Mycobacterium	1995	129	2353	141	3411	154	2295	133	3096	112	2840	100	2970	97	2181	61	3179	102	3662	113	4502	155	3364	127	2917	106	3235	86	3381	107	2341	56	3127	125	2839	114	3088	128	2157	110	2549	124
1774	Bacteria	Terrabacteria group	Actinobacteria	Actinomycetia	Corynebacteriales	Mycobacteriaceae	Mycobacteroides	394	247	433	306	665	409	384	262	739	306	615	248	691	269	509	202	592	253	724	327	838	402	538	258	547	235	714	238	849	289	543	189	826	364	608	311	691	326	480	280	484	282
1775	Bacteria	Terrabacteria group	Actinobacteria	Actinomycetia	Corynebacteriales	Mycobacteriaceae	Mycobacterium	2870	1099	3942	1490	4929	1508	2849	1029	4573	1018	4428	1003	4126	957	3151	689	4120	1022	5435	1523	6213	1602	3824	976	3705	800	4473	874	5025	1033	3525	783	5194	1468	4743	1385	4805	1366	3470	962	3756	1149
1781	Bacteria	Terrabacteria group	Actinobacteria	Actinomycetia	Corynebacteriales	Mycobacteriaceae	Mycobacterium	788	261	939	373	1364	334	758	269	1323	278	1161	222	1306	268	864	178	1145	236	1369	375	1620	374	1072	216	1041	219	1360	213	1335	267	964	196	1337	318	1168	303	1219	318	890	267	972	281
1784	Bacteria	Terrabacteria group	Actinobacteria	Actinomycetia	Corynebacteriales	Mycobacteriaceae	Mycobacterium	2052	900	2155	1018	3700	1345	1860	892	3675	984	3039	911	3048	876	2212	610	2827	841	3412	1096	4380	1403	2442	806	2572	705	3282	852	3588	990	2615	689	4124	1344	3303	1199	3404	1134	2366	908	2532	928
1788	Bacteria	Terrabacteria group	Actinobacteria	Actinomycetia	Corynebacteriales	Mycobacteriaceae	Mycolicibacter	1267	893	1605	930	2335	1184	1371	863	2114	810	1879	713	1987	724	1385	576	1837	797	2376	995	2870	1290	1785	782	1698	632	2160	768	2417	886	1604	612	2469	1125	2120	990	2267	979	1533	843	1810	834
1789	Bacteria	Terrabacteria group	Actinobacteria	Actinomycetia	Corynebacteriales	Mycobacteriaceae	Mycobacterium	2569	896	2897	1160	4136	1384	2439	941	3570	973	3162	850	3341	843	2543	661	3569	929	3973	1221	5079	1505	3405	879	3183	714	3418	870	3833	987	2588	667	3952	1272	3517	1123	3586	1074	2472	805	2955	922
1791	Bacteria	Terrabacteria group	Actinobacteria	Actinomycetia	Corynebacteriales	Mycobacteriaceae	Mycolicibacterium	3919	2248	4492	2701	6758	3288	3876	2147	6413	2170	5670	2000	5903	2021	4434	1515	5418	2039	6761	2665	8205	3296	5291	1894	5091	1714	5980	1924	7003	2297	4713	1646	7097	3189	5955	2748	6703	2861	4457	2096	5056	2239
1792	Bacteria	Terrabacteria group	Actinobacteria	Actinomycetia	Corynebacteriales	Mycobacteriaceae	Mycolicibacterium	2598	1273	3056	1526	4815	1822	2463	1260	4571	1236	4071	1124	4103	1037	2913	806	3562	1107	4430	1379	5622	1905	3429	1092	3276	896	4174	1062	4898	1295	3375	910	5151	1851	4472	1575	4575	1571	3193	1194	3411	1230
1793	Bacteria	Terrabacteria group	Actinobacteria	Actinomycetia	Corynebacteriales	Mycobacteriaceae	Mycolicibacterium	1903	925	2018	1018	2956	1298	1775	831	2647	884	2489	833	2555	712	1878	493	2551	772	2990	1016	3680	1283	2303	773	2436	625	2862	725	3061	850	2059	602	3009	1204	2665	1071	2962	1090	2052	811	2242	847
1794	Bacteria	Terrabacteria group	Actinobacteria	Actinomycetia	Corynebacteriales	Mycobacteriaceae	Mycolicibacterium	1154	722	1388	851	2043	1078	1197	681	1764	754	1689	734	1642	676	1225	541	1638	796	2012	906	2402	1236	1694	628	1509	611	1684	716	1980	779	1266	541	2131	1025	1812	972	1991	1010	1395	727	1464	750
1795	Bacteria	Terrabacteria group	Actinobacteria	Actinomycetia	Corynebacteriales	Mycobacteriaceae	Mycolicibacterium	5	0	3	2	1	3	5	1	10	3	6	0	6	0	4	0	5	2	9	0	9	0	9	0	3	3	4	4	12	2	3	1	5	1	3	0	6	0	4	1	6	0
1797	Bacteria	Terrabacteria group	Actinobacteria	Actinomycetia	Corynebacteriales	Mycobacteriaceae	Mycolicibacterium	2902	1182	3234	1221	5030	1668	2546	1091	4734	1195	4147	1070	4149	963	3003	699	3930	1137	4749	1229	6214	1720	3652	887	3514	905	4244	1004	5023	1116	3482	762	5481	1599	4612	1497	4800	1353	3342	1056	3789	1177
1799	Bacteria	Terrabacteria group	Actinobacteria	Actinomycetia	Corynebacteriales	Mycobacteriaceae	Mycolicibacterium	1017	771	1135	939	1713	1192	928	748	1673	798	1513	719	1528	729	1087	536	1321	672	1677	961	2080	1157	1347	734	1363	656	1530	688	1869	797	1277	555	1862	1096	1519	927	1724	966	1204	779	1416	776
1804	Bacteria	Terrabacteria group	Actinobacteria	Actinomycetia	Corynebacteriales	Mycobacteriaceae	Mycolicibacterium	999	770	1106	1001	1718	1179	992	810	1788	831	1534	790	1568	731	1063	554	1496	730	1753	885	2130	1171	1300	665	1265	621	1516	733	1726	814	1190	562	1843	1175	1600	1016	1654	1113	1156	718	1293	786
1809	Bacteria	Terrabacteria group	Actinobacteria	Actinomycetia	Corynebacteriales	Mycobacteriaceae	Mycobacterium	212	50	150	79	331	84	171	61	248	61	264	61	242	50	167	50	400	53	250	71	472	67	285	49	217	47	274	34	298	76	194	34	264	59	252	59	248	79	167	49	194	43
1813	Bacteria	Terrabacteria group	Actinobacteria	Actinomycetia	Pseudonocardiales	Pseudonocardiaceae	Amycolatopsis	8169	2560	8236	2418	14227	3457	8405	2328	13581	2399	11960	2040	11835	1975	8824	1463	11941	2299	13064	2404	18077	3648	11752	1972	11066	1693	12334	2408	14091	2372	9579	1769	13990	3391	11932	2799	12646	2862	9086	2282	10154	2218
1817	Bacteria	Terrabacteria group	Actinobacteria	Actinomycetia	Corynebacteriales	Nocardiaceae	Nocardia	3925	1270	3954	1316	6729	1986	4010	1280	6443	1378	5853	1232	5921	1226	4410	898	5638	1276	6459	1567	8717	2172	5519	1204	5459	1053	6347	1218	6927	1447	4835	1053	6868	1895	5842	1685	6331	1699	4578	1310	5088	1349
1823	Bacteria	Terrabacteria group	Actinobacteria	Actinomycetia	Corynebacteriales	Nocardiaceae	Nocardia	3175	1171	3343	1252	5423	1771	3110	1214	5118	1280	4482	1015	4655	1016	3417	781	4575	1065	5076	1243	6508	1742	4239	1016	4155	936	5072	1085	5449	1262	3632	873	5424	1623	4608	1394	4959	1451	3621	1079	4116	1170
1824	Bacteria	Terrabacteria group	Actinobacteria	Actinomycetia	Corynebacteriales	Nocardiaceae	Nocardia	2067	1367	2091	1428	3604	1931	2008	1311	3418	1275	2827	1045	3036	1097	2211	753	3037	1119	3215	1295	4406	1923	2806	1127	2800	903	3296	1038	4053	1230	2560	968	3514	1848	3022	1561	3153	1496	2407	1167	2639	1273
1827	Bacteria	Terrabacteria group	Actinobacteria	Actinomycetia	Corynebacteriales	Nocardiaceae	Rhodococcus	19724	7498	20675	7903	33150	10926	19604	7098	31491	7604	28144	6704	30011	6820	22128	4920	29004	7477	32830	8171	41989	11490	27523	6554	27333	5872	31382	6901	34673	8229	23288	5699	33253	10535	28889	8863	31402	9284	22162	6986	25324	7587
1828	Bacteria	Terrabacteria group	Actinobacteria	Actinomycetia	Corynebacteriales	Nocardiaceae	Rhodococcus	323	566	380	620	533	794	342	493	503	586	503	509	492	526	363	380	520	531	603	675	713	762	511	458	518	451	529	548	599	594	431	429	539	713	451	652	504	724	363	537	493	510
1829	Bacteria	Terrabacteria group	Actinobacteria	Actinomycetia	Corynebacteriales	Nocardiaceae	Rhodococcus	2005	1318	2021	1463	3539	2030	1800	1242	3583	1471	3011	1146	3035	1083	2163	884	2775	1435	3471	1407	4290	2077	2589	1112	2529	1027	3208	1241	3522	1407	2578	955	3741	1868	3171	1583	3298	1687	2180	1277	2443	1246
1830	Bacteria	Terrabacteria group	Actinobacteria	Actinomycetia	Corynebacteriales	Nocardiaceae	Rhodococcus	2584	1602	2543	1524	4147	2205	2821	1450	4057	1528	3676	1227	3795	1274	2873	999	3983	1453	4183	1615	5676	2267	3990	1262	3621	1060	3982	1343	4392	1533	2943	1064	4064	2017	3690	1702	3942	1850	2797	1376	3287	1484
1833	Bacteria	Terrabacteria group	Actinobacteria	Actinomycetia	Corynebacteriales	Nocardiaceae	Rhodococcus	915	246	939	296	1673	381	908	254	1765	298	1397	275	1443	270	1000	177	1386	255	1568	297	2010	368	1317	215	1233	256	1509	251	1734	325	1203	206	1626	378	1328	312	1464	357	968	224	1176	279
1835	Bacteria	Terrabacteria group	Actinobacteria	Actinomycetia	Pseudonocardiales	Pseudonocardiaceae	Saccharopolyspora	34	76	30	64	48	121	27	86	63	86	53	73	56	65	34	63	44	96	53	81	65	148	44	103	37	73	47	85	42	85	47	62	42	89	47	105	46	98	16	70	25	76
1839	Bacteria	Terrabacteria group	Actinobacteria	Actinomycetia	Propionibacteriales	Nocardioidaceae	Nocardioides	2312	1016	2459	935	3868	1555	2262	941	3710	1021	3432	951	3556	868	2643	661	3488	1097	3922	1063	5108	1693	3130	929	3163	756	3750	991	4105	1067	2686	759	3770	1471	3478	1267	3477	1307	2555	1030	2820	1028
1847	Bacteria	Terrabacteria group	Actinobacteria	Actinomycetia	Pseudonocardiales	Pseudonocardiaceae	Pseudonocardia	2244	427	2127	416	3809	628	2047	397	3721	436	3516	466	3107	382	2285	278	3493	573	3363	478	5171	796	2969	384	2730	331	3309	410	3565	438	2581	283	3632	536	3398	546	3414	529	2343	393	2548	396
1851	Bacteria	Terrabacteria group	Actinobacteria	Actinomycetia	Pseudonocardiales	Pseudonocardiaceae	Saccharomonospora	375	414	327	391	577	596	348	371	462	377	489	353	472	326	336	300	555	427	518	407	694	611	470	371	429	304	426	383	501	414	393	313	509	523	471	446	509	460	374	356	410	375
1854	Bacteria	Terrabacteria group	Actinobacteria	Actinomycetia	Frankiales	Frankiaceae	Frankia	4323	1030	4944	992	6131	1660	3667	986	5364	1130	4963	1004	4630	1012	3547	785	7532	1175	7340	1161	8825	1934	5203	938	4520	848	5534	1135	5254	1164	3700	911	4884	1572	5073	1332	4874	1383	3574	1063	4223	1105
1863	Bacteria	Terrabacteria group	Actinobacteria	Actinomycetia	Micrococcales	Dermatophilaceae	Dermatophilus	1476	265	1621	296	2343	355	1497	272	2312	337	2094	256	2297	346	1634	207	2390	296	2602	360	3107	403	2314	290	2317	310	2226	444	2477	339	1616	212	2190	339	2044	303	2206	367	1533	258	1989	344
1865	Bacteria	Terrabacteria group	Actinobacteria	Actinomycetia	Micromonosporales	Micromonosporaceae	Actinoplanes	3436	723	3535	698	5139	1042	3597	692	4912	728	4876	640	4954	575	3660	472	5447	767	5394	737	7172	1130	5218	655	4910	607	5039	658	5478	710	3603	540	4834	922	4750	850	4908	788	3662	669	4358	749
1873	Bacteria	Terrabacteria group	Actinobacteria	Actinomycetia	Micromonosporales	Micromonosporaceae	Micromonospora	3100	5026	3154	4489	5067	6773	3203	4736	4806	4448	4416	3909	4322	3474	3168	2747	4600	4522	4647	4305	6572	7028	4560	4079	4379	3295	4359	3692	4870	4277	3345	3220	4557	6254	4316	5472	4431	5142	3192	4181	3882	4467
1874	Bacteria	Terrabacteria group	Actinobacteria	Actinomycetia	Micromonosporales	Micromonosporaceae	Micromonospora	0	0	0	0	0	0	0	0	0	0	0	0	0	0	0	0	0	0	0	0	0	0	0	0	0	0	0	0	0	0	0	0	0	0	0	0	0	0	0	0	0	0
1877	Bacteria	Terrabacteria group	Actinobacteria	Actinomycetia	Micromonosporales	Micromonosporaceae	Micromonospora	0	1349	0	1244	0	1918	0	1369	0	1271	0	1107	0	1054	0	800	0	1057	0	1127	0	1915	0	1070	0	826	0	942	0	1188	0	927	0	1716	0	1487	0	1498	0	1172	0	1223
1881	Bacteria	Terrabacteria group	Actinobacteria	Actinomycetia	Micromonosporales	Micromonosporaceae	Micromonospora	0	1097	0	1057	0	1380	0	1023	0	1029	0	902	0	820	0	607	0	981	0	1026	0	1567	0	883	0	694	0	841	0	916	0	742	0	1281	0	1165	0	1107	0	863	0	931
1883	Bacteria	Terrabacteria group	Actinobacteria	Actinomycetia	Streptomycetales	Streptomycetaceae	Streptomyces	73548	53018	71690	50792	123720	75362	76434	50435	119165	50704	106627	43384	107010	42146	79729	32836	110054	47336	117452	49856	159018	77435	112680	44130	102044	37087	108840	43932	122907	50106	87004	37377	118369	69562	103561	58381	106981	59571	78074	46966	91650	49984
1885	Bacteria	Terrabacteria group	Actinobacteria	Actinomycetia	Streptomycetales	Streptomycetaceae	Streptomyces	1291	1030	1201	893	2109	1302	1355	989	2036	812	1762	641	1749	662	1403	557	1857	719	2014	812	2743	1268	1899	749	1759	552	1895	702	2036	816	1414	576	2062	1288	1824	1035	1851	979	1347	753	1627	808
1886	Bacteria	Terrabacteria group	Actinobacteria	Actinomycetia	Streptomycetales	Streptomycetaceae	Streptomyces	152	133	124	133	275	175	189	120	270	125	202	96	199	85	169	69	258	91	254	110	350	141	230	95	202	73	249	93	246	101	189	79	267	147	223	114	206	126	185	86	174	85
1888	Bacteria	Terrabacteria group	Actinobacteria	Actinomycetia	Streptomycetales	Streptomycetaceae	Streptomyces	4985	2617	4490	2630	8399	3636	4950	2528	7696	2464	6561	1989	6773	1985	4970	1476	6835	2010	7343	2331	10004	3590	6966	2005	6337	1577	6831	2111	7627	2257	5529	1730	7977	3396	6664	2801	7026	2831	5136	2251	6060	2409
1889	Bacteria	Terrabacteria group	Actinobacteria	Actinomycetia	Streptomycetales	Streptomycetaceae	Streptomyces	912	837	849	820	1579	1141	948	762	1545	719	1277	593	1291	619	1051	484	1415	615	1413	811	2032	1066	1418	621	1216	508	1291	607	1451	751	1117	536	1432	1034	1316	875	1324	826	1039	681	1215	745
1890	Bacteria	Terrabacteria group	Actinobacteria	Actinomycetia	Streptomycetales	Streptomycetaceae	Streptomyces	1429	1082	1423	1086	2351	1454	1456	1060	2202	966	2012	804	1960	798	1417	625	2120	788	2203	899	3010	1470	2027	813	1878	648	2023	781	2253	886	1612	735	2295	1337	2115	1143	2043	1114	1501	888	1694	923
1892	Bacteria	Terrabacteria group	Actinobacteria	Actinomycetia	Streptomycetales	Streptomycetaceae	Streptomyces	0	759	0	729	0	1018	0	704	0	663	0	526	0	513	0	394	0	562	0	618	0	1027	0	515	0	467	0	509	0	651	0	464	0	884	0	800	0	766	0	641	0	680
1893	Bacteria	Terrabacteria group	Actinobacteria	Actinomycetia	Streptomycetales	Streptomycetaceae	Streptomyces	2152	1179	2107	1192	3172	1600	2277	1106	3510	1142	3030	923	3273	945	2419	683	3006	1075	3493	1191	4457	1634	3516	919	3057	770	3214	864	3652	1160	2470	832	3341	1426	3034	1312	3049	1346	2256	1002	2690	1026
1894	Bacteria	Terrabacteria group	Actinobacteria	Actinomycetia	Streptomycetales	Streptomycetaceae	Kitasatospora	491	215	420	223	780	293	500	243	787	185	682	164	668	148	528	128	789	201	736	187	986	290	769	197	635	180	661	158	802	190	550	154	743	242	695	214	641	217	505	168	607	203
1901	Bacteria	Terrabacteria group	Actinobacteria	Actinomycetia	Streptomycetales	Streptomycetaceae	Streptomyces	3233	1336	3075	1316	5286	1781	3227	1233	4897	1205	4324	1037	4352	1000	3419	739	4576	1204	4860	1191	6540	1911	4624	1120	4310	930	4616	996	5118	1098	3791	887	5195	1647	4436	1454	4549	1409	3409	1159	4196	1217
1902	Bacteria	Terrabacteria group	Actinobacteria	Actinomycetia	Streptomycetales	Streptomycetaceae	Streptomyces	201	86	210	89	425	119	215	93	341	106	308	72	271	79	195	61	284	67	354	80	438	119	288	72	271	55	313	62	317	70	252	60	355	104	287	85	316	83	214	81	265	72
1905	Bacteria	Terrabacteria group	Actinobacteria	Actinomycetia	Streptomycetales	Streptomycetaceae	Streptomyces	1517	1061	1336	1106	2719	1565	1663	1013	2425	1004	2297	800	2088	838	1598	623	2160	888	2298	976	3212	1476	2299	819	1930	699	2183	898	2461	975	1790	678	2528	1418	2246	1176	2169	1143	1543	957	1946	931
1906	Bacteria	Terrabacteria group	Actinobacteria	Actinomycetia	Streptomycetales	Streptomycetaceae	Streptomyces	7	1	7	1	17	0	14	2	12	1	14	2	14	0	14	0	17	0	8	1	14	0	9	0	13	0	7	0	22	0	10	1	18	0	18	0	20	0	5	0	13	0
1907	Bacteria	Terrabacteria group	Actinobacteria	Actinomycetia	Streptomycetales	Streptomycetaceae	Streptomyces	1274	954	1237	848	2116	1304	1361	878	1913	754	1741	683	1670	606	1264	520	1807	726	1927	767	2656	1326	1880	712	1681	573	1775	638	1950	755	1443	549	1906	1202	1603	1006	1723	985	1291	756	1510	834
1908	Bacteria	Terrabacteria group	Actinobacteria	Actinomycetia	Streptomycetales	Streptomycetaceae	Streptomyces	558	496	558	529	979	665	605	532	1004	429	923	375	868	371	691	258	850	386	921	414	1196	666	805	395	762	299	877	373	984	499	692	306	995	658	840	577	866	500	637	394	708	469
1912	Bacteria	Terrabacteria group	Actinobacteria	Actinomycetia	Streptomycetales	Streptomycetaceae	Streptomyces	1759	959	1664	845	3015	1218	1836	888	2937	819	2544	795	2580	650	1902	513	2673	815	2829	859	3860	1214	2771	791	2411	576	2601	647	2859	768	2090	606	2896	1199	2368	972	2480	990	1835	737	2135	805
1915	Bacteria	Terrabacteria group	Actinobacteria	Actinomycetia	Streptomycetales	Streptomycetaceae	Streptomyces	1806	1242	1636	1294	3044	1651	1860	1195	2732	1150	2485	997	2484	958	1938	786	2900	984	2705	1105	3925	1649	2758	983	2516	816	2592	1044	2806	1162	2047	830	2869	1553	2536	1344	2550	1339	1900	1033	2217	1081
1916	Bacteria	Terrabacteria group	Actinobacteria	Actinomycetia	Streptomycetales	Streptomycetaceae	Streptomyces	0	72	0	67	0	80	0	62	0	57	0	64	0	42	0	34	0	53	0	55	0	90	0	47	0	42	0	48	0	61	0	49	0	73	0	82	0	75	0	49	0	40
1919	Bacteria	Terrabacteria group	Actinobacteria	Actinomycetia	Streptomycetales	Streptomycetaceae	Streptomyces	750	777	781	661	1348	1024	783	709	1210	704	1086	563	1109	494	837	373	1133	619	1314	634	1624	941	1151	504	1029	489	1172	531	1312	649	936	457	1311	885	1008	721	1133	737	846	620	973	681
1927	Bacteria	Terrabacteria group	Actinobacteria	Actinomycetia	Streptomycetales	Streptomycetaceae	Streptomyces	2624	1372	2713	1387	4704	1869	2842	1370	4575	1298	3953	1013	3927	1028	2926	786	3862	1120	4344	1200	5938	1952	4140	1012	3610	892	3983	1049	4489	1217	3222	910	4565	1812	3743	1427	4097	1441	2895	1153	3313	1232
1928	Bacteria	Terrabacteria group	Actinobacteria	Actinomycetia	Streptomycetales	Streptomycetaceae	Streptomyces	514	403	541	449	956	560	551	368	904	394	702	396	779	315	625	254	801	344	828	415	1081	576	826	331	728	291	778	324	879	347	654	242	907	474	711	423	826	469	591	351	718	353
1932	Bacteria	Terrabacteria group	Actinobacteria	Actinomycetia	Streptomycetales	Streptomycetaceae	Streptomyces	952	868	924	721	1627	1090	1022	769	1543	752	1319	619	1271	569	987	433	1416	624	1502	720	1968	1140	1350	614	1270	509	1247	587	1379	740	1045	548	1561	1023	1313	823	1354	891	948	735	1209	714
1935	Bacteria	Terrabacteria group	Actinobacteria	Actinomycetia	Streptomycetales	Streptomycetaceae	Streptomyces	973	339	980	344	1809	433	1059	329	1634	345	1406	275	1493	239	1094	201	1374	263	1665	284	2215	388	1440	227	1362	214	1431	220	1687	295	1291	210	1697	381	1441	375	1472	376	1037	278	1205	300
1940	Bacteria	Terrabacteria group	Actinobacteria	Actinomycetia	Streptomycetales	Streptomycetaceae	Streptomyces	2047	1211	1984	1141	3695	1721	2171	1250	3572	1106	3063	841	3076	904	2140	668	2911	952	3234	1063	4417	1686	3050	939	2739	776	3164	884	3419	1137	2566	819	3637	1580	3098	1245	3115	1407	2224	1144	2611	1056
1956	Bacteria	Terrabacteria group	Actinobacteria	Actinomycetia	Streptomycetales	Streptomycetaceae	Streptomyces	0	0	0	0	0	0	0	0	0	0	0	0	0	0	0	0	0	0	0	0	0	0	0	0	0	0	0	0	0	0	0	0	0	0	0	0	0	0	0	0	0	0
1960	Bacteria	Terrabacteria group	Actinobacteria	Actinomycetia	Streptomycetales	Streptomycetaceae	Streptomyces	1322	1057	1260	1062	2293	1468	1347	1037	2133	922	1903	775	1825	775	1397	605	1925	805	2233	1003	2688	1396	1912	821	1812	706	1882	819	2113	914	1508	675	2129	1407	1878	1151	1892	1118	1445	928	1718	900
1967	Bacteria	Terrabacteria group	Actinobacteria	Actinomycetia	Streptomycetales	Streptomycetaceae	Streptomyces	1442	1032	1284	1083	2574	1464	1419	984	2742	1004	2280	798	2090	805	1600	627	2094	825	1997	891	3162	1432	2073	813	1870	623	2162	787	2511	940	1920	734	2667	1391	2107	1095	2107	1078	1492	917	1759	980
1969	Bacteria	Terrabacteria group	Actinobacteria	Actinomycetia	Streptomycetales	Streptomycetaceae	Streptomyces	2198	1628	2052	1485	3753	2201	2187	1566	3455	1473	3215	1207	3036	1202	2302	876	3071	1267	3367	1412	4595	2151	3316	1144	2857	1026	3046	1157	3526	1428	2526	1060	3463	1986	2960	1671	3007	1623	2136	1420	2633	1376
1988	Bacteria	Terrabacteria group	Actinobacteria	Actinomycetia	Streptosporangiales	Thermomonosporaceae	Actinomadura	322	565	285	568	565	995	268	559	551	613	474	559	451	538	350	394	454	579	499	587	725	1050	432	537	447	465	544	620	541	670	377	469	595	965	439	750	450	811	330	584	370	641
2000	Bacteria	Terrabacteria group	Actinobacteria	Actinomycetia	Streptosporangiales	Streptosporangiaceae	Streptosporangium	0	227	0	179	0	363	0	205	0	235	0	200	0	165	0	148	0	233	0	205	0	340	0	225	0	164	0	188	0	194	0	169	0	297	0	276	0	285	0	194	0	216
2004	Bacteria	Terrabacteria group	Actinobacteria	Actinomycetia	Streptosporangiales	Streptosporangiaceae		711	165	666	144	1200	268	656	133	1202	173	1048	172	1047	130	803	121	1116	203	1123	175	1545	267	1026	166	924	145	1147	192	1172	195	854	131	1263	234	1059	182	1192	211	781	181	909	166
2012	Bacteria	Terrabacteria group	Actinobacteria	Actinomycetia	Streptosporangiales	Thermomonosporaceae		1276	235	1334	200	2111	346	1340	235	1755	244	1724	197	1693	194	1306	139	1829	260	1921	237	2801	373	1795	204	1592	210	1805	216	1935	216	1353	175	1953	300	1824	259	1905	284	1404	221	1608	251
2013	Bacteria	Terrabacteria group	Actinobacteria	Actinomycetia	Streptosporangiales	Nocardiopsaceae	Nocardiopsis	700	129	710	107	1067	155	692	103	998	127	959	99	1030	125	734	94	1113	139	1188	159	1450	223	1085	127	1021	117	967	142	1081	145	703	122	1067	145	1018	135	978	161	670	114	831	143
2014	Bacteria	Terrabacteria group	Actinobacteria	Actinomycetia	Streptosporangiales	Nocardiopsaceae	Nocardiopsis	3752	1725	3500	1703	6219	2538	3674	1825	5711	1632	5281	1428	5181	1373	4115	1063	5645	1494	5881	1636	7829	2579	5366	1418	5020	1160	5254	1308	5866	1553	4070	1266	5914	2311	5217	1959	5450	1927	3812	1594	4526	1664
2026	Bacteria	Terrabacteria group	Firmicutes	Bacilli	Bacillales	Thermoactinomycetaceae	Thermoactinomyces	3768	389	3418	414	5645	395	4330	499	4610	390	4366	455	4571	506	3301	385	5429	447	5368	567	6892	529	6798	627	5460	604	4269	447	4800	544	3326	332	4345	423	3699	361	3988	476	2848	273	4404	463
2034	Bacteria	Terrabacteria group	Actinobacteria	Actinomycetia	Micrococcales	Microbacteriaceae	Curtobacterium	909	359	904	332	1433	437	950	304	1359	318	1292	257	1221	255	871	228	1388	312	1387	330	1846	495	1328	259	1273	238	1309	306	1426	345	946	232	1315	432	1250	350	1265	384	918	321	1164	324
2037	Bacteria	Terrabacteria group	Actinobacteria	Actinomycetia	Actinomycetales			0	0	0	0	0	0	0	0	0	0	0	0	0	0	0	0	0	0	0	0	0	0	0	0	0	0	0	0	0	0	0	0	0	0	0	0	0	0	0	0	0	0
2039	Bacteria	Terrabacteria group	Actinobacteria	Actinomycetia	Micrococcales	Tropherymataceae	Tropheryma	673	99	637	104	994	120	819	101	929	119	992	129	878	119	659	98	1083	158	1072	165	1434	137	1291	98	997	123	866	117	959	128	674	68	857	105	814	85	770	99	534	86	870	105
2040	Bacteria	Terrabacteria group	Actinobacteria	Actinomycetia	Propionibacteriales	Nocardioidaceae	Aeromicrobium	207	145	197	137	304	251	181	122	301	153	277	151	275	137	182	105	289	151	292	187	415	225	237	114	255	119	315	153	311	145	220	101	283	182	271	197	284	178	178	135	206	154
2041	Bacteria	Terrabacteria group	Actinobacteria	Actinomycetia	Propionibacteriales	Nocardioidaceae	Aeromicrobium	2068	1195	2094	1004	3561	1678	1973	1038	3042	1059	2928	949	2724	831	2128	694	3154	944	3313	985	4489	1592	2919	859	2739	688	2985	906	3206	1042	2195	743	3139	1476	3184	1329	3141	1320	2199	986	2700	1101
2045	Bacteria	Terrabacteria group	Actinobacteria	Actinomycetia	Propionibacteriales	Nocardioidaceae	Pimelobacter	3442	1909	3429	1846	5930	2821	3276	1868	5561	1929	4652	1481	4859	1481	3535	1179	4794	1603	5512	1732	7078	2720	4424	1425	4289	1221	5034	1604	5773	1794	3940	1355	6222	2638	5076	2200	5485	2261	3781	1751	4255	1847
2047	Bacteria	Terrabacteria group	Actinobacteria	Actinomycetia	Micrococcales	Micrococcaceae	Rothia	636	209	550	190	952	226	692	200	859	157	784	150	816	187	597	146	882	221	915	201	1205	276	1020	212	839	187	748	183	883	209	592	119	839	179	650	167	811	193	550	157	740	206
2049	Bacteria	Terrabacteria group	Actinobacteria	Actinomycetia	Actinomycetales	Actinomycetaceae		779	218	746	161	1162	282	843	227	1077	180	1094	213	1009	213	812	149	1320	270	1318	258	1691	332	1270	231	1172	200	1096	226	1190	224	827	158	900	263	913	232	961	261	683	200	909	252
2053	Bacteria	Terrabacteria group	Actinobacteria	Actinomycetia	Corynebacteriales	Gordoniaceae	Gordonia	5096	2138	5748	2216	8655	3187	5002	2032	8491	2297	7437	1943	7873	1910	5760	1472	7485	2178	8390	2296	10761	3391	7089	1820	7061	1696	8418	2075	9380	2216	6293	1623	9187	3042	7759	2526	8393	2700	6311	2057	6852	2160
2054	Bacteria	Terrabacteria group	Actinobacteria	Actinomycetia	Corynebacteriales	Gordoniaceae	Gordonia	1777	880	1927	991	3134	1301	1831	886	2697	991	2622	810	2511	789	1839	581	2650	860	2849	960	3926	1294	2479	781	2316	706	2584	870	2817	1005	1960	704	2939	1238	2661	1067	2603	1092	1957	845	2197	859
2055	Bacteria	Terrabacteria group	Actinobacteria	Actinomycetia	Corynebacteriales	Gordoniaceae	Gordonia	1405	1238	1521	1204	2415	1697	1547	1099	2553	1251	2185	1055	2362	1011	1683	767	2030	1134	2446	1228	3073	1670	2034	971	2143	868	2380	1091	2772	1282	1821	841	2471	1656	2283	1378	2506	1476	1714	1091	2023	1059
2060	Bacteria	Terrabacteria group	Actinobacteria	Actinomycetia	Corynebacteriales	Tsukamurellaceae	Tsukamurella	1437	251	1483	237	2369	377	1377	263	2098	242	1947	187	2030	189	1428	150	2077	228	2260	203	2778	334	1940	199	1938	201	2135	199	2432	219	1528	182	2240	335	1967	286	2167	274	1614	233	1838	250
2061	Bacteria	Terrabacteria group	Actinobacteria	Actinomycetia	Corynebacteriales	Tsukamurellaceae	Tsukamurella	1031	962	893	857	1551	1276	970	861	1380	876	1223	757	1298	760	952	609	1452	765	1425	846	1989	1361	1318	820	1209	645	1270	720	1494	828	1029	648	1428	1255	1299	1142	1379	1058	1005	847	1202	853
2062	Bacteria	Terrabacteria group	Actinobacteria	Actinomycetia	Streptomycetales	Streptomycetaceae		6390	3883	6200	3783	10461	5714	6493	3833	10410	3825	9308	3531	9335	3275	6848	2504	9548	3681	10164	3759	13854	5950	9569	3416	8865	2878	9440	3323	10486	3838	7398	2834	10054	5175	8858	4579	9260	4441	6518	3536	8031	3770
2063	Bacteria	Terrabacteria group	Actinobacteria	Actinomycetia	Streptomycetales	Streptomycetaceae	Kitasatospora	1087	369	1012	331	1716	474	1073	351	1501	296	1389	272	1396	252	1079	194	1513	292	1489	351	2239	461	1479	278	1377	225	1438	278	1596	342	1026	216	1481	432	1414	373	1422	365	1049	284	1299	290
2070	Bacteria	Terrabacteria group	Actinobacteria	Actinomycetia	Pseudonocardiales	Pseudonocardiaceae		4488	2430	4247	2198	7638	3751	4471	2064	6873	2500	6374	2273	6310	2172	4712	1729	6857	2589	6931	2614	9936	4094	6832	2274	6194	1948	6538	2367	7184	2553	5062	1877	6764	3327	6140	3082	6407	2982	4462	2403	5458	2508
2071	Bacteria	Terrabacteria group	Actinobacteria	Actinomycetia	Pseudonocardiales	Pseudonocardiaceae	Saccharothrix	252	39	257	45	400	74	273	59	404	44	360	51	376	39	254	38	396	39	403	45	534	71	363	42	355	44	357	36	429	36	270	31	386	60	373	52	353	59	264	43	296	37
2074	Bacteria	Terrabacteria group	Actinobacteria	Actinomycetia	Pseudonocardiales	Pseudonocardiaceae	Pseudonocardia	4585	1873	4324	1820	8014	2538	4432	1818	7929	1810	7261	1518	6735	1464	5006	1126	6680	1567	7204	1661	10809	2753	6270	1554	5943	1139	6928	1503	7805	1710	5723	1318	8391	2489	7467	2144	7004	2146	4809	1569	5402	1657
2092	Bacteria	Terrabacteria group	Tenericutes	Mollicutes	Mycoplasmatales	Mycoplasmataceae		465	63	387	61	615	98	532	56	635	144	537	83	691	164	453	70	820	107	767	117	899	126	950	86	799	107	576	121	719	149	447	109	456	88	387	77	474	82	357	49	535	89
2093	Bacteria	Terrabacteria group	Tenericutes	Mollicutes	Mycoplasmatales	Mycoplasmataceae	Mycoplasma	1793	427	1718	524	2656	636	1975	521	2649	739	2315	515	2589	655	1748	361	2784	497	2972	678	3284	666	3271	660	2761	532	2619	573	2810	700	1708	426	2024	636	1726	464	1966	582	1397	311	2197	486
2094	Bacteria	Terrabacteria group	Tenericutes	Mollicutes	Mycoplasmatales	Mycoplasmataceae	Mycoplasmopsis	84	37	80	65	117	28	80	54	101	44	93	31	106	51	65	15	112	30	132	47	143	32	149	36	122	45	94	37	124	56	55	31	67	31	63	26	116	40	72	22	119	47
2095	Bacteria	Terrabacteria group	Tenericutes	Mollicutes	Mycoplasmatales	Mycoplasmataceae	Mycoplasma	15	9	20	18	27	14	14	10	30	4	31	2	36	12	32	9	32	6	33	6	36	4	21	6	36	5	38	14	26	16	21	6	19	12	23	9	29	22	14	6	32	12
2096	Bacteria	Terrabacteria group	Tenericutes	Mollicutes	Mycoplasmatales	Mycoplasmataceae	Mycoplasma	386	54	306	78	579	56	452	65	527	59	441	55	484	68	326	28	613	50	621	63	741	50	675	69	637	64	471	66	542	96	337	44	387	75	363	60	406	90	291	47	447	56
2097	Bacteria	Terrabacteria group	Tenericutes	Mollicutes	Mycoplasmatales	Mycoplasmataceae	Mycoplasma	184	25	120	47	260	18	167	45	285	26	220	23	206	41	159	17	222	30	268	42	339	27	257	40	215	29	223	30	236	40	163	25	181	22	167	12	176	25	121	11	163	31
2098	Bacteria	Terrabacteria group	Tenericutes	Mycoplasmoidales	Metamycoplasmataceae	Metamycoplasma	Metamycoplasma hominis	165	79	137	117	214	82	161	94	202	88	170	61	209	92	134	49	239	57	237	72	271	57	295	73	240	74	215	73	215	103	140	49	171	78	136	47	197	80	98	37	193	68
2099	Bacteria	Terrabacteria group	Tenericutes	Mollicutes	Mycoplasmatales	Mycoplasmataceae	Mesomycoplasma	106	52	101	84	142	57	129	53	158	59	133	32	141	56	90	34	128	53	145	58	173	59	183	83	129	69	133	64	161	81	102	48	112	50	90	33	110	56	59	23	115	48
2100	Bacteria	Terrabacteria group	Tenericutes	Mollicutes	Mycoplasmatales	Mycoplasmataceae	Mesomycoplasma	100	27	105	44	157	29	133	30	139	32	139	26	156	52	88	21	135	22	149	26	187	25	194	40	122	38	155	42	163	45	106	19	131	29	105	20	134	35	84	19	102	29
2102	Bacteria	Terrabacteria group	Tenericutes	Mollicutes	Mycoplasmatales	Mycoplasmataceae	Mycoplasma	33	34	23	34	43	23	29	30	49	40	41	19	55	52	32	20	49	12	46	15	41	17	42	18	48	29	29	22	39	41	22	21	29	31	26	17	34	36	19	20	37	11
2103	Bacteria	Terrabacteria group	Tenericutes	Mollicutes	Mycoplasmatales	Mycoplasmataceae	Mycoplasma	3	0	3	0	8	2	2	0	1	0	6	1	1	0	4	0	1	1	4	0	7	0	10	0	7	0	6	1	8	1	2	0	0	0	2	2	4	0	0	0	3	1
2104	Bacteria	Terrabacteria group	Tenericutes	Mollicutes	Mycoplasmatales	Mycoplasmataceae	Mycoplasma	230	25	254	39	304	30	229	32	335	34	278	26	301	46	212	16	328	27	389	36	439	47	426	35	345	32	287	37	331	41	211	33	228	23	209	20	242	40	183	24	234	37
2107	Bacteria	Terrabacteria group	Tenericutes	Mollicutes	Mycoplasmatales	Mycoplasmataceae	Mycoplasmopsis	200	45	198	43	450	44	341	39	313	69	287	37	365	49	212	18	368	45	331	48	495	39	489	28	332	50	328	50	342	62	219	28	289	46	186	30	290	53	155	30	240	34
2109	Bacteria	Terrabacteria group	Tenericutes	Mollicutes	Mycoplasmatales	Mycoplasmataceae	Mycoplasmopsis	196	31	172	39	306	29	216	38	276	28	246	31	304	43	197	27	305	30	294	44	404	27	349	32	305	32	244	42	308	50	185	25	248	30	238	17	210	27	134	17	247	29
2110	Bacteria	Terrabacteria group	Tenericutes	Mollicutes	Mycoplasmatales	Mycoplasmataceae	Mycoplasmopsis	93	38	86	66	124	45	94	54	136	69	107	42	139	64	88	30	153	35	151	54	167	45	139	37	141	53	154	44	171	52	96	30	124	44	75	35	122	55	62	30	124	54
2111	Bacteria	Terrabacteria group	Tenericutes	Mycoplasmoidales	Metamycoplasmataceae	Metamycoplasma	Metamycoplasma arthritidis	134	21	151	40	216	23	182	24	176	37	160	19	186	31	131	18	211	17	261	21	269	23	321	25	207	39	177	26	186	42	112	22	136	28	115	18	130	23	103	18	214	26
2112	Bacteria	Terrabacteria group	Tenericutes	Mollicutes	Mycoplasmatales	Mycoplasmataceae	Mycoplasmopsis	118	48	128	78	200	40	146	31	204	50	193	34	192	67	122	33	227	32	232	63	287	40	286	44	215	67	200	54	227	81	137	34	160	43	146	36	143	67	119	40	179	55
2113	Bacteria	Terrabacteria group	Tenericutes	Mollicutes	Mycoplasmatales	Mycoplasmataceae	Mycoplasmopsis	331	51	340	105	511	44	418	61	431	77	403	44	496	85	305	34	525	36	537	66	616	49	688	70	622	66	462	66	510	79	339	47	395	73	328	40	386	56	277	25	429	70
2115	Bacteria	Terrabacteria group	Tenericutes	Mollicutes	Mycoplasmatales	Mycoplasmataceae	Mycoplasmopsis	0	0	0	0	0	0	0	0	3	0	1	0	1	0	1	0	0	0	0	0	0	0	1	0	2	0	1	0	1	1	1	0	3	0	0	0	0	0	0	0	3	0
2116	Bacteria	Terrabacteria group	Tenericutes	Mycoplasmoidales	Mycoplasmoidaceae	Malacoplasma	Malacoplasma iowae	431	81	380	103	524	75	550	82	495	87	456	51	533	79	358	46	631	71	634	67	629	66	837	70	635	73	477	78	549	86	303	54	397	70	333	39	393	74	299	38	527	74
2120	Bacteria	Terrabacteria group	Tenericutes	Mollicutes	Mycoplasmatales	Mycoplasmataceae	Mesomycoplasma	221	34	174	46	283	26	213	60	309	30	272	37	298	44	151	21	328	26	295	32	381	37	392	36	311	43	298	34	300	61	208	25	220	43	217	31	226	55	170	26	265	38
2121	Bacteria	Terrabacteria group	Tenericutes	Mycoplasmoidales	Metamycoplasmataceae	Metamycoplasma	Metamycoplasma orale	131	38	145	53	198	31	176	28	157	31	157	26	156	44	134	17	185	24	199	25	228	28	267	32	205	31	141	34	167	47	113	19	109	27	113	22	147	34	106	16	184	30
2123	Bacteria	Terrabacteria group	Tenericutes	Mollicutes	Mycoplasmatales	Mycoplasmataceae	Mycoplasma	159	30	136	59	216	28	166	63	194	55	163	31	218	63	148	30	255	33	234	32	228	25	276	38	271	51	219	40	234	56	140	43	154	40	166	30	156	43	99	23	209	40
2124	Bacteria	Terrabacteria group	Tenericutes	Mycoplasmoidales	Metamycoplasmataceae	Metamycoplasma	Metamycoplasma salivarium	123	29	135	59	150	27	140	45	148	42	131	28	141	42	107	14	211	29	213	42	230	19	231	19	178	38	131	39	150	49	92	25	119	35	102	21	127	32	106	23	144	38
2129	Bacteria	Terrabacteria group	Tenericutes	Mollicutes	Mycoplasmatales	Mycoplasmataceae	Ureaplasma	122	13	111	17	184	10	141	8	166	20	177	18	206	14	134	9	216	9	220	16	226	11	235	11	216	17	173	17	191	17	139	14	138	9	133	9	143	10	94	2	159	20
2130	Bacteria	Terrabacteria group	Tenericutes	Mollicutes	Mycoplasmatales	Mycoplasmataceae	Ureaplasma	82	28	57	32	129	19	63	42	132	42	116	31	116	50	84	17	136	22	109	28	151	24	147	21	108	33	108	33	145	57	73	27	96	25	110	26	81	33	48	17	92	24
2132	Bacteria	Terrabacteria group	Tenericutes	Mollicutes	Entomoplasmatales	Spiroplasmataceae	Spiroplasma	1706	221	1645	306	2447	259	2034	305	2386	321	2105	254	2239	349	1509	192	2691	256	2700	293	3172	293	3104	315	2665	311	2117	318	2505	377	1539	197	1864	243	1653	174	1839	270	1344	161	2190	230
2133	Bacteria	Terrabacteria group	Tenericutes	Mollicutes	Entomoplasmatales	Spiroplasmataceae	Spiroplasma	75	22	53	32	107	12	102	19	111	19	103	13	83	13	81	12	134	10	117	15	145	14	133	13	99	17	78	45	99	26	88	10	87	16	66	13	87	15	46	5	88	18
2134	Bacteria	Terrabacteria group	Tenericutes	Mollicutes	Entomoplasmatales	Spiroplasmataceae	Spiroplasma	29	15	54	28	40	7	28	15	51	13	44	7	46	27	21	4	47	5	61	25	57	9	51	13	46	12	59	13	51	15	26	10	44	22	41	9	35	23	24	3	34	10
2138	Bacteria	Terrabacteria group	Tenericutes	Mollicutes	Entomoplasmatales	Spiroplasmataceae	Spiroplasma	0	51	0	60	0	36	0	40	0	59	0	32	0	49	0	35	0	33	0	38	0	44	0	45	0	54	0	32	0	69	0	34	0	41	0	27	0	52	0	25	0	36
2139	Bacteria	Terrabacteria group	Tenericutes	Mollicutes	Entomoplasmatales	Spiroplasmataceae	Spiroplasma	252	62	274	73	386	43	307	56	340	58	296	44	353	55	192	17	376	43	389	44	456	39	432	40	410	49	352	38	380	53	249	34	278	45	225	16	296	63	183	27	345	40
2143	Bacteria	Terrabacteria group	Tenericutes	Mollicutes	Entomoplasmatales	Spiroplasmataceae	Spiroplasma	155	45	169	75	230	30	192	58	216	59	189	35	226	57	137	21	252	28	281	57	310	21	284	39	235	39	202	37	228	66	151	39	167	42	160	39	174	40	99	29	199	42
2146	Bacteria	Terrabacteria group	Tenericutes	Mollicutes	Acholeplasmatales	Acholeplasmataceae		24	3	10	8	26	6	17	3	19	32	24	17	26	15	15	8	17	12	26	17	29	6	35	7	26	15	21	17	22	23	9	13	19	9	17	4	13	10	6	6	13	4
2147	Bacteria	Terrabacteria group	Tenericutes	Mollicutes	Acholeplasmatales	Acholeplasmataceae	Acholeplasma	362	30	343	26	506	22	434	18	496	33	414	28	489	49	309	29	604	30	683	44	654	38	690	34	641	46	484	30	483	49	335	27	351	28	317	14	407	25	261	17	455	29
2148	Bacteria	Terrabacteria group	Tenericutes	Mollicutes	Acholeplasmatales	Acholeplasmataceae	Acholeplasma	750	56	704	73	1084	73	857	70	974	73	842	67	1055	76	693	59	1183	87	1214	61	1342	98	1379	80	1410	89	1002	66	1072	93	667	49	807	71	714	54	855	81	579	50	1002	76
2149	Bacteria	Terrabacteria group	Tenericutes	Mollicutes	Entomoplasmatales	Entomoplasmataceae	Mesoplasma	14	16	17	38	22	16	13	32	20	27	21	13	37	26	21	6	29	14	37	12	23	13	22	18	31	17	24	13	41	23	19	10	18	23	23	19	21	26	9	12	30	18
2151	Bacteria	Terrabacteria group	Tenericutes	Mollicutes	Entomoplasmatales	Entomoplasmataceae	Mesoplasma	131	56	174	100	101	44	99	81	156	73	155	37	190	69	98	23	201	45	313	66	143	45	171	59	169	47	199	67	198	88	89	42	108	76	89	42	134	69	80	24	177	56
2289	Bacteria	Proteobacteria	delta/epsilon subdivisions	Deltaproteobacteria	Desulfobacterales	Desulfobacteraceae	Desulfobacter	0	357	0	456	0	338	0	691	0	246	0	217	0	681	0	382	0	522	0	631	0	459	0	988	0	965	0	533	0	526	0	255	0	154	0	181	0	450	0	281	0	682
2291	Bacteria	Proteobacteria	delta/epsilon subdivisions	Deltaproteobacteria	Desulfobacterales	Desulfobacteraceae	Desulfobacter	0	2085	0	3076	0	2173	0	4370	0	1315	0	1258	0	3926	0	2547	0	2910	0	4818	0	2655	0	6562	0	5869	0	2693	0	3493	0	1245	0	1094	0	1031	0	2954	0	1730	0	4385
2293	Bacteria	Proteobacteria	delta/epsilon subdivisions	Deltaproteobacteria	Desulfobacterales	Desulfobacteraceae	Desulfobacter	0	0	0	0	0	0	0	0	0	0	0	0	0	0	0	0	0	0	0	0	0	0	0	0	0	0	0	0	0	0	0	0	0	0	0	0	0	0	0	0	0	0
2294	Bacteria	Proteobacteria	delta/epsilon subdivisions	Deltaproteobacteria	Desulfobacterales	Desulfobacteraceae	Desulfobacter	0	0	0	0	0	0	0	0	0	0	0	0	0	0	0	0	0	0	0	0	0	0	0	0	0	0	0	0	0	0	0	0	0	0	0	0	0	0	0	0	0	0
2299	Bacteria	Proteobacteria	delta/epsilon subdivisions	Deltaproteobacteria	Desulfobacterales	Desulfobacteraceae	Desulfosarcina	65452	2261	89545	3260	87307	3028	187564	6609	41874	1241	39119	1141	140345	4204	112281	3467	141886	4086	195458	5787	134807	3799	364395	10597	278945	7993	104969	3050	113063	3345	51388	1546	28632	964	24916	935	87534	3212	64545	2379	162746	5785
2323	Bacteria	Bacteria incertae sedis						4	2	3	0	6	6	6	1	9	2	7	4	10	1	1	1	11	1	8	1	13	1	13	3	6	1	2	0	5	1	5	0	2	3	3	1	6	1	0	1	3	2
2325	Bacteria	Terrabacteria group	Firmicutes	Clostridia	Thermoanaerobacterales	Thermoanaerobacteraceae	Thermoanaerobacter	1979	117	1569	149	2498	122	2895	183	1570	109	1610	99	1924	132	1341	73	2923	134	2740	145	3101	137	4279	195	3021	164	1548	96	1814	158	1111	61	1378	95	1315	63	1602	88	1181	66	2423	113
2330	Bacteria	Terrabacteria group	Firmicutes	Clostridia	Halanaerobiales	Halanaerobiaceae	Halanaerobium	736	50	595	68	1011	120	957	49	851	111	849	97	885	110	667	55	1085	76	1078	97	1368	137	1468	72	1069	92	778	113	898	109	566	82	768	103	699	69	671	96	520	52	885	88
2335	Bacteria	Thermotogae	Thermotogae	Thermotogales	Thermotogaceae	Thermotoga		8007	454	6352	406	9858	491	10497	530	7128	379	7048	299	7593	405	5608	288	11980	481	10684	479	12530	578	16798	592	11546	506	6672	347	7675	451	5021	231	6177	339	5693	275	6557	391	4777	249	9247	425
2336	Bacteria	Thermotogae	Thermotogae	Thermotogales	Thermotogaceae	Thermotoga	Thermotoga maritima	110	24	106	17	179	19	163	16	127	7	106	10	134	7	117	5	202	27	201	14	208	18	269	17	184	8	142	12	117	12	82	15	118	4	106	6	122	8	73	9	167	12
2340	Bacteria	Proteobacteria	Gammaproteobacteria	Gammaproteobacteria incertae sedis	sulfur-oxidizing symbionts	Solemya velum gill symbiont		0	0	0	0	0	0	0	0	0	0	0	0	0	0	0	0	0	0	0	0	0	0	0	0	0	0	0	0	0	0	0	0	0	0	0	0	0	0	0	0	0	0
2342	Bacteria	Proteobacteria	Gammaproteobacteria	Enterobacterales	Bruguierivoracaceae	Sodalis	Candidatus Sodalis pierantonius	240	182	234	215	371	271	267	190	401	256	349	270	401	291	319	218	353	202	410	352	476	301	379	204	395	214	392	277	447	372	235	181	340	303	312	253	323	267	260	194	326	247
2360	Bacteria	Proteobacteria	Gammaproteobacteria	Gammaproteobacteria incertae sedis	sulfur-oxidizing symbionts	Bathymodiolus thermophilus thioautotrophic gill symbiont		4841	592	5385	605	5637	351	2978	249	7720	612	5991	416	12386	1311	5802	446	9723	1029	10554	811	7059	401	4707	298	8982	799	10119	891	12407	1328	7635	819	6518	456	4808	379	9183	974	4392	345	6616	614
2370	Bacteria	Proteobacteria	Gammaproteobacteria	Xanthomonadales	Xanthomonadaceae	Xylella		761	42	1075	108	1314	72	612	29	1491	109	1498	86	1491	119	1108	64	1110	68	1983	157	1667	75	915	35	1274	88	1524	98	1935	127	1224	75	1535	102	1364	88	1453	114	1005	56	1095	86
2371	Bacteria	Proteobacteria	Gammaproteobacteria	Xanthomonadales	Xanthomonadaceae	Xylella	Xylella fastidiosa	2398	590	3605	851	3992	878	2388	516	5053	1029	4805	888	6042	1143	3741	755	3369	618	5708	1100	5071	966	3558	583	4343	835	5474	1005	6596	1306	4121	731	4406	965	4036	934	4687	1105	3107	699	3551	878
2377	Bacteria	Terrabacteria group	Firmicutes	Negativicutes	Selenomonadales	Sporomusaceae	Sporomusa	10584	648	9493	798	14045	723	16691	1062	9598	548	9711	530	12452	799	9276	605	16882	800	16527	1053	18456	871	27132	1391	19705	1153	11218	623	11974	769	7346	447	8342	461	7750	458	10525	675	7522	492	15192	950
2419	Bacteria	Thermotogae	Thermotogae	Thermotogales				494	30	486	23	704	49	729	38	488	24	521	25	591	23	398	26	911	49	830	30	929	49	1239	41	822	38	528	25	555	29	364	19	420	26	371	20	452	37	343	25	668	40
2420	Bacteria	Thermotogae	Thermotogae	Thermotogales	Fervidobacteriaceae	Thermosipho		1298	38	1095	27	1795	49	1627	31	1470	49	1318	47	1415	32	1082	35	2109	53	1874	36	2363	60	2620	43	2084	46	1325	40	1503	37	973	31	1288	42	1031	44	1193	26	885	22	1518	32
2422	Bacteria	Thermotogae	Thermotogae	Thermotogales	Fervidobacteriaceae	Fervidobacterium		2178	92	1859	103	2959	100	2829	145	2232	111	2127	94	2327	123	1737	83	3342	115	3001	129	3883	123	4226	146	3312	133	2136	107	2455	140	1573	88	2053	85	1857	91	1954	102	1515	56	2699	110
2423	Bacteria	Thermotogae	Thermotogae	Thermotogales	Fervidobacteriaceae	Fervidobacterium	Fervidobacterium islandicum	1396	13	1272	12	1734	13	1964	14	1316	17	1256	13	1447	24	1129	8	2072	12	1934	9	2199	17	3191	16	2214	11	1307	15	1484	16	890	12	1154	16	1016	5	1212	10	908	10	1826	20
2425	Bacteria	Proteobacteria	Gammaproteobacteria	Cellvibrionales	Cellvibrionaceae	Teredinibacter		0	0	0	0	0	0	0	0	0	0	0	0	0	0	0	0	0	0	0	0	0	0	0	0	0	0	0	0	0	0	0	0	0	0	0	0	0	0	0	0	0	0
2426	Bacteria	Proteobacteria	Gammaproteobacteria	Cellvibrionales	Cellvibrionaceae	Teredinibacter	Teredinibacter turnerae	0	0	0	0	0	0	0	0	0	0	0	0	0	0	0	0	0	0	0	0	0	0	0	0	0	0	0	0	0	0	0	0	0	0	0	0	0	0	0	0	0	0
2433	Bacteria	Proteobacteria	Alphaproteobacteria	Rhodobacterales	Roseobacteraceae	Roseobacter		1849	140	3242	243	3711	219	2152	204	6634	342	5359	291	6361	316	4236	203	2913	178	5525	311	5230	310	3346	214	3842	233	5190	277	6493	326	4262	230	5310	329	4729	267	5461	345	3323	212	2843	203
2434	Bacteria	Proteobacteria	Alphaproteobacteria	Rhodobacterales	Roseobacteraceae	Roseobacter	Roseobacter denitrificans	1794	705	3082	1148	3634	1178	2185	731	5691	1703	4824	1484	5868	1554	3851	1057	2869	785	5784	1510	4847	1375	3478	884	3713	1002	4941	1409	6276	1592	3619	1051	4930	1662	4377	1469	5001	1625	3120	1010	2990	995
2702	Bacteria	Terrabacteria group	Actinobacteria	Actinomycetia	Bifidobacteriales	Bifidobacteriaceae	Gardnerella	764	165	687	239	1040	160	774	167	948	233	880	189	905	259	623	143	1126	187	1051	220	1392	193	1206	190	1042	174	851	202	994	244	615	135	821	217	714	181	786	238	558	143	846	190
2718	Bacteria	Proteobacteria	Gammaproteobacteria	Cardiobacteriales	Cardiobacteriaceae	Cardiobacterium	Cardiobacterium hominis	3679	761	4964	1077	6506	1227	3091	706	7543	1155	6813	1033	7716	1180	5779	930	5105	818	8708	1391	7974	1236	4679	779	6623	1079	7588	1152	9462	1503	5598	924	7544	1356	6272	1050	6977	1251	4960	980	5664	1051
2723	Bacteria	Proteobacteria	Alphaproteobacteria	Hyphomonadales	Hyphomonadaceae	Hirschia		0	0	0	0	0	0	0	0	0	0	0	0	0	0	0	0	0	0	0	0	0	0	0	0	0	0	0	0	0	0	0	0	0	0	0	0	0	0	0	0	0	0
2734	Bacteria	Terrabacteria group	Firmicutes	Clostridia	Eubacteriales	Symbiobacteriaceae	Symbiobacterium	0	0	0	0	0	0	0	0	0	0	0	0	0	0	0	0	0	0	0	0	0	0	0	0	0	0	0	0	0	0	0	0	0	0	0	0	0	0	0	0	0	0
2735	Bacteria	PVC group	Verrucomicrobia	Verrucomicrobiae	Verrucomicrobiales	Verrucomicrobiaceae	Verrucomicrobium	0	8	0	9	0	18	0	4	0	13	0	15	0	16	0	12	0	9	0	11	0	14	0	4	0	10	0	14	0	21	0	6	0	16	0	17	0	9	0	15	0	13
2737	Bacteria	Terrabacteria group	Firmicutes	Bacilli	Lactobacillales	Enterococcaceae	Vagococcus	139	5	139	9	217	8	157	3	228	7	199	8	204	11	144	7	215	6	228	12	299	5	316	7	225	13	194	11	198	11	154	3	179	8	164	6	168	5	111	5	187	4
2739	Bacteria	Terrabacteria group	Firmicutes	Bacilli	Lactobacillales	Enterococcaceae	Vagococcus	0	0	0	0	0	0	0	0	0	0	0	0	0	0	0	0	0	0	0	0	0	0	0	0	0	0	0	0	0	0	0	0	0	0	0	0	0	0	0	0	0	0
2742	Bacteria	Proteobacteria	Gammaproteobacteria	Pseudomonadales	Marinobacteraceae	Marinobacter		15218	2111	22641	3257	27630	3241	12669	1751	40072	4002	34567	3623	40201	4536	28641	3436	22302	2453	43047	4856	35348	3664	19366	2162	31605	3724	39655	4455	50964	5631	27916	3090	35927	4068	29162	3676	34841	4616	23647	3113	26311	3474
2743	Bacteria	Proteobacteria	Gammaproteobacteria	Pseudomonadales	Marinobacteraceae	Marinobacter	Marinobacter nauticus	1700	552	2506	932	2991	961	1428	465	4219	1064	3539	1023	4390	1230	3251	968	2362	731	4550	1463	3736	1060	2132	615	3717	1052	4308	1237	5760	1557	3033	789	3812	1219	3166	1048	3995	1244	2733	907	3107	1004
2745	Bacteria	Proteobacteria	Gammaproteobacteria	Oceanospirillales	Halomonadaceae	Halomonas		16538	5305	22589	7328	29877	8398	15131	4847	40676	9118	35463	8373	40612	9323	29383	7218	24570	6213	42764	10567	39159	9780	24498	5663	33680	7910	39794	9224	49853	11750	29439	6879	37248	9930	30165	8774	35672	10256	23855	7094	26921	7729
2747	Bacteria	Terrabacteria group	Firmicutes	Bacilli	Lactobacillales	Carnobacteriaceae	Carnobacterium	554	13	635	12	912	14	695	7	869	13	726	9	830	22	583	9	860	10	963	17	1197	14	1067	13	954	17	824	19	933	28	561	14	735	26	658	12	700	10	542	9	845	19
2748	Bacteria	Terrabacteria group	Firmicutes	Bacilli	Lactobacillales	Carnobacteriaceae	Carnobacterium	715	113	689	188	1071	120	855	155	908	187	906	121	1093	164	816	97	1171	119	1249	180	1371	106	1303	166	1300	163	1002	160	1147	211	639	99	873	133	799	91	915	144	586	82	1085	119
2751	Bacteria	Terrabacteria group	Firmicutes	Bacilli	Lactobacillales	Carnobacteriaceae	Carnobacterium	803	130	797	179	1206	106	1023	185	1146	144	1109	140	1338	207	865	93	1276	116	1465	145	1552	121	1656	130	1413	175	1144	144	1347	218	853	105	1041	126	872	96	1021	147	714	80	1058	144
2756	Bacteria	Terrabacteria group	Firmicutes	Bacilli	Bacillales	Listeriaceae	Brochothrix	1382	108	1331	140	2062	142	1588	190	1967	153	1761	114	1983	165	1402	95	2211	108	2286	141	2661	138	2425	172	2178	187	1870	163	2073	181	1333	82	1767	107	1417	94	1768	145	1113	88	1778	180
12916	Bacteria	Proteobacteria	Betaproteobacteria	Burkholderiales	Comamonadaceae	Acidovorax		1937	1124	2360	1138	3527	1730	1780	975	3707	1315	3298	1217	3487	1151	2622	898	2728	1085	4139	1385	4352	1918	2575	943	3164	991	3533	1259	4286	1406	2732	1008	3584	1702	3284	1500	3141	1417	2297	1152	2715	1169
12960	Bacteria	Proteobacteria	Betaproteobacteria	Rhodocyclales	Zoogloeaceae	Azoarcus		1871	318	2287	333	3674	589	1727	267	4312	510	4145	456	3894	369	2980	317	2837	341	4297	537	4732	664	2578	290	3440	339	3904	381	4921	517	3196	328	4186	552	3687	514	3565	439	2424	353	2624	391
13035	Bacteria	Terrabacteria group	Cyanobacteria/Melainabacteria group	Cyanobacteria	Synechococcales	Synechococcaceae	Dactylococcopsis	3596	254	4066	328	5506	272	4494	374	6172	313	4925	238	5677	322	4224	220	5581	324	7225	392	7129	299	6998	489	6168	337	5345	276	6375	333	4186	204	5004	214	4017	191	4739	246	3474	175	4945	319
13134	Bacteria	Proteobacteria	Alphaproteobacteria	Rhodospirillales	Rhodospirillaceae	Magnetospirillum		8643	1143	8249	995	20631	2559	9021	1370	25696	2527	22002	2189	18942	1577	13055	1278	13446	1358	16319	1285	28009	3082	15205	1725	14970	1405	18461	1557	20816	1750	16587	1720	22711	2643	18459	2338	15381	1617	9899	1214	11322	1233
13373	Bacteria	Proteobacteria	Betaproteobacteria	Burkholderiales	Burkholderiaceae	Burkholderia	pseudomallei group	139	134	122	276	213	157	131	177	297	174	228	137	254	209	180	159	187	163	286	313	249	167	168	246	215	289	286	199	291	221	192	131	221	136	195	129	203	148	129	147	173	229
13687	Bacteria	Proteobacteria	Alphaproteobacteria	Sphingomonadales	Sphingomonadaceae	Sphingomonas		5853	2544	6501	2489	11204	4657	6079	2509	13171	4035	11371	3473	11123	2961	7727	2279	8337	2666	11124	3005	14386	5317	8817	2826	9063	2320	11168	2908	13005	3488	8940	2841	12913	5078	10349	4069	10617	3684	7081	2681	7878	2794
13689	Bacteria	Proteobacteria	Alphaproteobacteria	Sphingomonadales	Sphingomonadaceae	Sphingomonas	Sphingomonas paucimobilis	1182	694	1338	770	2216	1160	1134	720	2365	978	2096	851	2110	830	1487	549	1794	665	2277	744	2608	1145	1772	734	1798	605	2059	679	2479	865	1678	634	2368	1238	1988	1074	2174	921	1393	626	1623	716
13690	Bacteria	Proteobacteria	Alphaproteobacteria	Sphingomonadales	Sphingomonadaceae	Sphingobium	Sphingobium yanoikuyae	3371	1336	3568	1541	6134	2247	3577	1450	6714	2018	6272	1871	5848	1690	4088	1179	4721	1332	5950	1956	7415	2511	5139	1458	4770	1225	5601	1615	6673	1892	4853	1413	7174	2439	6177	2237	5659	1955	4079	1426	4330	1534
28025	Bacteria	Terrabacteria group	Actinobacteria	Actinomycetia	Bifidobacteriales	Bifidobacteriaceae	Bifidobacterium	390	249	451	285	577	339	415	234	565	256	532	254	599	264	432	166	646	267	726	282	735	372	701	236	651	270	555	271	621	288	391	169	472	267	437	269	527	294	350	232	529	256
28026	Bacteria	Terrabacteria group	Actinobacteria	Actinomycetia	Bifidobacteriales	Bifidobacteriaceae	Bifidobacterium	78	125	83	134	131	107	152	106	121	107	89	100	134	116	89	59	149	108	165	146	150	162	206	93	152	110	121	97	113	122	79	75	113	127	89	114	105	136	88	97	104	119
28028	Bacteria	Terrabacteria group	Actinobacteria	Actinomycetia	Corynebacteriales	Corynebacteriaceae	Corynebacterium	618	242	618	226	861	368	616	235	813	269	814	219	800	256	605	199	879	261	969	279	1235	368	940	248	830	289	771	244	922	282	662	215	789	279	754	252	828	275	517	192	705	247
28031	Bacteria	Terrabacteria group	Firmicutes	Bacilli	Bacillales	Bacillaceae	Lysinibacillus	251	37	199	75	444	43	289	50	275	70	257	49	251	65	163	37	328	40	396	61	460	49	411	52	339	42	269	48	326	59	216	39	258	38	269	37	248	58	162	25	268	50
28035	Bacteria	Terrabacteria group	Firmicutes	Bacilli	Bacillales	Staphylococcaceae	Staphylococcus	341	99	377	138	573	112	405	145	516	156	556	106	550	131	376	86	573	90	632	116	726	122	700	127	637	132	549	117	543	194	397	95	467	116	406	75	461	109	317	75	481	127
28037	Bacteria	Terrabacteria group	Firmicutes	Bacilli	Lactobacillales	Streptococcaceae	Streptococcus	165	91	142	162	184	95	182	112	239	237	165	77	223	145	162	77	226	143	234	139	225	87	305	125	287	241	195	115	200	135	146	66	189	96	148	99	171	94	130	59	186	116
28038	Bacteria	Terrabacteria group	Firmicutes	Bacilli	Lactobacillales	Lactobacillaceae	Latilactobacillus	410	127	363	142	614	141	508	146	501	117	467	87	611	149	418	74	601	93	659	116	722	152	794	116	675	120	526	113	617	150	391	88	505	110	397	104	480	108	338	69	554	118
28047	Bacteria	Terrabacteria group	Actinobacteria	Actinomycetia	Corynebacteriales	Mycobacteriaceae	Mycolicibacterium	2542	1081	2840	1212	4747	1548	2345	1046	4359	1080	3880	1044	3884	889	2729	705	3454	1078	4263	1271	5602	1653	3304	913	3171	816	3926	1044	4655	1108	3208	782	4851	1604	4146	1382	4480	1349	3022	1061	3193	1019
28056	Bacteria	Terrabacteria group	Actinobacteria	Actinomycetia	Micromonosporales	Micromonosporaceae		4680	2789	4637	2472	7711	4128	5059	2685	6847	2719	7010	2503	6456	2308	4943	1876	7813	2934	7178	2714	10434	4590	7539	2798	6376	2213	6739	2559	7171	2690	4970	1996	6597	3818	6592	3411	6424	3215	4732	2581	5641	2843
28065	Bacteria	Proteobacteria	Betaproteobacteria	Burkholderiales	Comamonadaceae	Rhodoferax		669	68	783	61	1081	81	631	46	1219	83	1078	93	1205	93	877	99	955	88	1450	176	1408	115	1046	60	1168	102	1207	104	1458	137	825	66	1080	101	976	97	1010	105	734	104	923	83
28070	Bacteria	Terrabacteria group	Cyanobacteria/Melainabacteria group	Cyanobacteria	Oscillatoriophycideae	Chroococcales	Aphanothecaceae	749	7	789	3	1045	5	806	7	1286	15	1079	11	1223	7	915	7	1199	11	1363	11	1451	6	1369	8	1247	11	1100	8	1291	3	849	6	1002	6	861	4	951	10	751	3	1006	6
28072	Bacteria	Terrabacteria group	Cyanobacteria/Melainabacteria group	Cyanobacteria	Nostocales	Nostocaceae	Nostoc	3756	241	3624	336	5789	237	4533	366	7291	432	6183	269	6677	423	4906	257	6648	326	7048	368	8063	293	7934	336	7006	339	6052	454	7122	481	4965	247	5165	312	4407	258	5048	341	3531	208	5190	298
28073	Bacteria	Terrabacteria group	Cyanobacteria/Melainabacteria group	Cyanobacteria	Oscillatoriophycideae	Oscillatoriales	Oscillatoriaceae	0	0	0	0	0	0	0	0	0	0	0	0	0	0	0	0	0	0	0	0	0	0	0	0	0	0	0	0	0	0	0	0	0	0	0	0	0	0	0	0	0	0
28080	Bacteria	Proteobacteria	delta/epsilon subdivisions	Epsilonproteobacteria	Campylobacterales	Campylobacteraceae	Campylobacter	302	66	311	80	371	58	282	55	422	65	375	59	390	71	290	33	431	46	524	99	469	58	446	54	460	80	400	72	458	94	279	50	342	48	312	38	328	55	210	29	334	73
28082	Bacteria	Proteobacteria	Gammaproteobacteria	Legionellales	Legionellaceae	Legionella	Legionella anisa	0	294	0	411	0	365	0	282	0	544	0	427	0	564	0	356	0	355	0	543	0	396	0	327	0	499	0	554	0	696	0	324	0	472	0	369	0	452	0	290	0	409
28084	Bacteria	Proteobacteria	Gammaproteobacteria	Legionellales	Legionellaceae	Legionella	Legionella cherrii	1938	200	2537	374	3596	294	1952	246	4251	511	3672	353	4183	498	3118	282	2899	244	4636	481	4336	313	3067	267	3735	472	3974	462	5178	657	3057	298	3939	427	3219	327	3754	470	2722	267	3009	405
28087	Bacteria	Proteobacteria	Gammaproteobacteria	Legionellales	Legionellaceae	Legionella	Legionella sainthelensi	1886	378	2342	497	3293	495	2108	486	3913	673	3541	513	3710	706	2786	483	2828	401	4260	658	4062	549	3166	652	3595	726	3671	689	4560	879	2768	456	3474	588	2983	463	3366	662	2283	392	2785	588
28090	Bacteria	Proteobacteria	Gammaproteobacteria	Moraxellales	Moraxellaceae	Acinetobacter	Acinetobacter lwoffii	70	186	81	306	95	230	55	175	138	392	124	282	174	402	83	314	118	189	169	458	142	277	135	198	131	382	143	371	184	514	99	228	117	339	96	253	108	350	78	247	121	361
28091	Bacteria	Proteobacteria	Betaproteobacteria	Neisseriales	Neisseriaceae	Neisseria	Neisseria weaveri	809	246	1007	352	1359	333	770	256	1491	386	1347	292	1577	426	1129	298	1199	244	1874	501	1784	411	1290	279	1440	443	1584	367	1976	522	1168	279	1396	443	1135	335	1393	404	959	324	1233	418
28095	Bacteria	Proteobacteria	Betaproteobacteria	Burkholderiales	Burkholderiaceae	Burkholderia	Burkholderia gladioli	3371	2228	3760	2345	6185	3571	3246	2093	7255	2656	6230	2279	6176	2104	4404	1654	4835	1955	6607	2493	7836	3648	5040	1883	5124	1683	6354	2026	7527	2617	5186	1937	6878	3376	5707	2899	5728	2863	4006	2146	4477	2123
28105	Bacteria	Proteobacteria	Alphaproteobacteria	Hyphomicrobiales	Rhizobiaceae	Sinorhizobium/Ensifer group	Sinorhizobium	5272	1962	5612	1960	10766	3323	6770	2187	13165	3137	11775	2917	11091	2599	7891	1876	8572	2053	10743	2376	13803	3784	10788	2466	9247	1911	10136	2244	12336	2810	9005	2274	12085	3813	10360	3374	9953	2791	6488	2010	7266	2025
28107	Bacteria	Proteobacteria	Gammaproteobacteria	Alteromonadales	Pseudoalteromonadaceae	Pseudoalteromonas	Pseudoalteromonas espejiana	0	0	0	0	0	0	0	0	0	0	0	0	0	0	0	0	0	0	0	0	0	0	0	0	0	0	0	0	0	0	0	0	0	0	0	0	0	0	0	0	0	0
28108	Bacteria	Proteobacteria	Gammaproteobacteria	Alteromonadales	Alteromonadaceae	Alteromonas/Salinimonas group	Alteromonas	1874	571	2602	951	3336	705	1840	493	4966	1579	3711	1082	4362	1453	3156	921	2829	655	4832	1174	3856	788	2885	572	3858	1058	4393	1426	5608	1807	3027	849	4127	1309	3106	923	3867	1326	2618	721	3159	948
28109	Bacteria	Proteobacteria	Gammaproteobacteria	Alteromonadales	Pseudoalteromonadaceae	Pseudoalteromonas	Pseudoalteromonas nigrifaciens	300	28	412	52	375	26	268	41	864	87	757	70	846	104	633	78	533	38	934	87	534	33	494	34	750	71	750	85	1187	167	421	29	498	57	471	55	561	84	419	40	556	59
28110	Bacteria	Proteobacteria	Gammaproteobacteria	Thiotrichales	Francisellaceae	Francisella	Francisella philomiragia	546	158	765	243	828	182	571	149	1058	254	905	208	1269	290	841	172	851	178	1362	282	1018	188	930	157	1139	269	1112	280	1308	351	749	163	905	217	710	141	1023	255	628	156	916	208
28112	Bacteria	FCB group	Bacteroidetes/Chlorobi group	Bacteroidetes	Bacteroidia	Bacteroidales	Tannerellaceae	4216	377	4160	420	4290	421	3872	443	3906	369	3558	304	6650	423	3886	270	6473	397	6627	504	5135	464	6364	545	8299	465	5361	364	6152	393	2866	251	3120	299	2724	258	5191	379	3042	245	6392	448
28113	Bacteria	FCB group	Bacteroidetes/Chlorobi group	Bacteroidetes	Bacteroidia	Bacteroidales	Bacteroidaceae	970	266	994	277	981	274	919	323	982	210	954	186	1670	360	932	195	1593	328	1589	355	1289	297	1519	419	1977	356	1421	264	1625	336	789	187	831	189	730	165	1290	305	770	205	1498	317
28116	Bacteria	FCB group	Bacteroidetes/Chlorobi group	Bacteroidetes	Bacteroidia	Bacteroidales	Bacteroidaceae	3157	338	2882	453	3053	260	3071	338	2935	328	2889	231	4802	531	2751	264	5166	342	5082	439	3782	303	5093	368	5900	508	4069	371	4406	380	2253	206	2265	270	2177	201	3640	394	1976	210	4385	441
28118	Bacteria	FCB group	Bacteroidetes/Chlorobi group	Bacteroidetes	Bacteroidia	Bacteroidales	Odoribacteraceae	8229	513	8418	603	7717	413	7534	439	6781	448	6276	328	13332	683	7483	385	12705	591	13124	672	9217	440	11846	562	16563	813	11033	570	11769	708	5336	309	5437	342	4808	298	10566	623	5797	310	12919	707
28119	Bacteria	FCB group	Bacteroidetes/Chlorobi group	Bacteroidetes	Bacteroidia	Bacteroidales	Bacteroidaceae	1039	237	970	266	1028	224	941	256	1017	241	923	191	1563	296	979	209	1543	276	1608	330	1285	227	1571	273	1958	330	1314	273	1423	308	770	146	841	185	743	162	1271	243	775	165	1495	292
28129	Bacteria	FCB group	Bacteroidetes/Chlorobi group	Bacteroidetes	Bacteroidia	Bacteroidales	Prevotellaceae	757	295	720	271	897	300	713	257	885	274	811	226	1190	296	739	189	1217	299	1259	318	1064	354	1210	317	1358	301	1036	262	1201	299	685	191	709	237	634	205	876	280	526	212	1037	328
28131	Bacteria	FCB group	Bacteroidetes/Chlorobi group	Bacteroidetes	Bacteroidia	Bacteroidales	Prevotellaceae	2314	353	2237	430	2832	334	2293	371	2685	358	2403	294	3796	479	2300	250	3516	363	3787	394	3287	383	3623	424	4359	468	3314	389	3917	505	2005	254	2343	323	1936	230	3048	415	1808	224	3373	379
28132	Bacteria	FCB group	Bacteroidetes/Chlorobi group	Bacteroidetes	Bacteroidia	Bacteroidales	Prevotellaceae	837	224	848	303	1010	201	898	212	1050	269	918	231	1508	408	901	215	1391	305	1524	358	1313	220	1593	369	1756	434	1248	317	1386	413	715	220	780	207	704	164	1112	272	630	154	1241	321
28135	Bacteria	FCB group	Bacteroidetes/Chlorobi group	Bacteroidetes	Bacteroidia	Bacteroidales	Prevotellaceae	1713	173	1651	226	1808	144	1648	154	1771	169	1556	148	2677	231	1664	123	2711	182	2705	207	2205	179	2667	177	3068	228	2279	213	2557	239	1292	112	1481	158	1238	131	2052	190	1181	128	2440	207
28141	Bacteria	Proteobacteria	Gammaproteobacteria	Enterobacterales	Enterobacteriaceae	Cronobacter	Cronobacter sakazakii	223	294	218	461	367	450	216	262	386	489	341	429	346	483	269	412	315	346	440	646	396	513	337	282	384	441	349	460	424	605	285	365	348	538	310	479	331	551	216	421	295	421
28142	Bacteria	Proteobacteria	Gammaproteobacteria	Enterobacterales	Enterobacteriaceae	Salmonella	Salmonella enterica	2	3	1	1	7	3	6	1	5	1	10	3	5	1	3	2	3	0	11	0	7	4	4	2	9	5	8	2	8	2	7	0	2	3	1	6	1	4	4	1	10	1
28144	Bacteria	Proteobacteria	Gammaproteobacteria	Enterobacterales	Enterobacteriaceae	Salmonella	Salmonella enterica	10	6	30	3	22	8	23	4	25	6	24	8	32	8	29	4	22	4	61	3	16	5	36	1	36	7	32	7	45	8	27	15	30	6	22	4	37	10	12	1	32	4
28147	Bacteria	Proteobacteria	Gammaproteobacteria	Enterobacterales	Enterobacteriaceae	Salmonella	Salmonella enterica	2	0	1	0	9	0	5	0	6	0	3	0	0	0	4	0	6	0	1	0	6	0	1	0	5	0	2	0	5	1	3	0	9	0	1	0	2	0	4	0	1	0
28150	Bacteria	Proteobacteria	Gammaproteobacteria	Enterobacterales	Enterobacteriaceae	Salmonella	Salmonella enterica	3	2	2	1	2	0	8	1	3	2	8	1	5	3	4	0	5	0	9	4	7	3	7	2	6	1	8	0	6	1	7	0	1	1	5	2	10	5	2	4	6	1
28151	Bacteria	Proteobacteria	Gammaproteobacteria	Enterobacterales	Yersiniaceae	Serratia	Serratia proteamaculans	195	192	230	282	310	276	224	216	346	281	316	254	357	381	243	300	298	220	376	449	370	327	301	243	365	349	322	359	377	457	238	227	328	291	277	261	314	383	205	273	270	304
28152	Bacteria	Proteobacteria	Gammaproteobacteria	Enterobacterales	Yersiniaceae	Yersinia	Yersinia kristensenii	208	154	206	274	298	188	188	140	313	280	273	224	336	321	252	206	255	149	388	305	417	214	267	167	297	248	320	270	388	322	214	208	298	220	258	215	288	285	192	180	276	248
28172	Bacteria	Proteobacteria	Gammaproteobacteria	Vibrionales	Vibrionaceae	Vibrio	Vibrio metschnikovii	1197	345	1643	551	1972	422	1160	317	2818	704	2285	556	2938	801	1995	489	1810	373	2936	712	2447	472	1884	359	2421	638	2668	708	3481	1019	1977	417	2495	627	1973	511	2414	705	1508	479	2010	590
28173	Bacteria	Proteobacteria	Gammaproteobacteria	Vibrionales	Vibrionaceae	Vibrio	Vibrio nigripulchritudo	4346	361	5660	583	7231	460	4787	330	10988	744	8953	557	11448	728	7885	493	7506	397	11424	699	9837	521	8171	384	9901	647	10428	662	13100	898	7145	467	8709	665	7043	541	9013	703	5856	460	7361	583
28174	Bacteria	Proteobacteria	Gammaproteobacteria	Vibrionales	Vibrionaceae	Vibrio	Vibrio ordalii	0	0	0	0	0	0	0	0	0	0	0	0	0	0	0	0	0	0	0	0	0	0	0	0	0	0	0	0	0	0	0	0	0	0	0	0	0	0	0	0	0	0
28176	Bacteria	Proteobacteria	Gammaproteobacteria	Vibrionales	Vibrionaceae	Candidatus Photodesmus	Candidatus Photodesmus katoptron	0	0	0	0	0	0	0	0	0	0	0	0	0	0	0	0	0	0	0	0	0	0	0	0	0	0	0	0	0	0	0	0	0	0	0	0	0	0	0	0	0	0
28181	Bacteria	Proteobacteria	Alphaproteobacteria	Rhodospirillales	Thalassospiraceae	Magnetovibrio	Magnetovibrio blakemorei	0	0	0	0	0	0	0	0	0	0	0	0	0	0	0	0	0	0	0	0	0	0	0	0	0	0	0	0	0	0	0	0	0	0	0	0	0	0	0	0	0	0
28183	Bacteria	Spirochaetes	Spirochaetia	Leptospirales	Leptospiraceae	Leptospira	Leptospira santarosai	0	235	0	305	0	335	0	326	0	302	0	259	0	305	0	212	0	247	0	323	0	373	0	327	0	305	0	281	0	386	0	237	0	347	0	228	0	290	0	192	0	325
28184	Bacteria	Spirochaetes	Spirochaetia	Leptospirales	Leptospiraceae	Leptospira	Leptospira weilii	764	161	653	140	1146	156	874	163	1133	159	873	117	1153	176	752	100	1213	140	1177	166	1485	201	1410	189	1293	168	1077	131	1351	193	734	82	936	128	748	96	900	129	641	85	999	150
28185	Bacteria	Spirochaetes	Spirochaetia	Spirochaetales	Spirochaetaceae	Spirochaeta	unclassified Spirochaeta	0	0	0	0	0	0	0	0	0	0	0	0	0	0	0	0	0	0	0	0	0	0	0	0	0	0	0	0	0	0	0	0	0	0	0	0	0	0	0	0	0	0
28188	Bacteria	FCB group	Bacteroidetes/Chlorobi group	Bacteroidetes	Flavobacteriia	Flavobacteriales	Flavobacteriaceae	1777	318	2323	665	2165	283	1545	303	2889	597	2361	375	3787	682	2277	379	2723	333	3652	625	2577	296	2476	291	3404	537	3755	607	4288	794	2089	372	2372	521	1998	394	3101	632	1909	319	2734	453
28189	Bacteria	FCB group	Bacteroidetes/Chlorobi group	Bacteroidetes	Flavobacteriia	Flavobacteriales	Flavobacteriaceae	711	155	1098	376	895	150	753	128	1205	301	1000	198	1739	383	971	207	1145	172	1510	355	1044	142	1184	146	1649	311	1469	332	1759	516	845	187	981	266	799	224	1365	378	736	210	1231	294
28196	Bacteria	Proteobacteria	delta/epsilon subdivisions	Epsilonproteobacteria	Campylobacterales	Arcobacteraceae	Arcobacter	3454	483	3885	635	4364	434	3302	429	5031	605	6596	1399	6741	946	4332	443	5448	606	7230	711	5668	436	5485	427	7632	1089	5990	791	7780	1184	3693	384	3984	486	4550	1000	4931	701	3073	368	5632	1019
28197	Bacteria	Proteobacteria	delta/epsilon subdivisions	Epsilonproteobacteria	Campylobacterales	Arcobacteraceae	Aliarcobacter	670	165	759	259	931	114	686	142	965	201	1064	334	1204	280	761	153	1034	155	1240	205	1052	107	1075	131	1438	259	1128	212	1359	321	636	124	749	204	750	240	969	229	558	104	1193	258
28198	Bacteria	Proteobacteria	delta/epsilon subdivisions	Epsilonproteobacteria	Campylobacterales	Arcobacteraceae	Aliarcobacter	451	113	423	131	613	89	443	89	565	123	594	181	711	165	472	69	675	109	740	131	711	72	762	82	895	159	622	140	751	185	400	81	440	97	394	119	571	131	372	49	757	128
28200	Bacteria	Proteobacteria	delta/epsilon subdivisions	Epsilonproteobacteria	Campylobacterales	Arcobacteraceae	Aliarcobacter	468	80	490	163	616	80	420	82	705	107	685	142	725	134	418	67	754	92	747	125	845	83	607	69	857	153	702	112	854	168	461	79	599	78	583	98	602	114	346	39	656	118
28209	Bacteria	Proteobacteria	Alphaproteobacteria	Hyphomicrobiales	Chelatococcaceae	Chelatococcus		3895	764	4251	700	8183	1496	5088	851	9861	1236	9085	1121	8520	957	5778	766	5761	795	7436	823	10915	1626	7313	953	6441	731	7558	916	8936	1081	6634	860	9274	1590	8699	1390	7925	1108	4976	813	5088	789
28211	Bacteria	Proteobacteria	Alphaproteobacteria					88180	75423	103951	75776	184442	157716	105989	84187	289773	153584	254866	139448	238762	117396	163365	86378	154779	90690	211712	108464	291511	182750	188080	106217	172752	89759	223034	110002	262359	129186	195849	105190	218396	174894	187927	152573	174364	129885	111740	89446	115841	91875
28214	Bacteria	Proteobacteria	Alphaproteobacteria	Sphingomonadales	Sphingomonadaceae	Sphingomonas	unclassified Sphingomonas	0	0	0	0	0	0	0	0	0	0	0	0	0	0	0	0	0	0	0	0	0	0	0	0	0	0	0	0	0	0	0	0	0	0	0	0	0	0	0	0	0	0
28216	Bacteria	Proteobacteria	Betaproteobacteria					34508	19914	44890	22843	63408	35974	31040	17241	79185	30146	76741	29829	74951	28478	59739	23913	55438	23146	90066	34907	88215	39459	51963	20799	69256	26369	78520	29774	99417	37250	58094	23641	66038	36270	59164	33068	60138	33046	44171	25198	50943	27903
28221	Bacteria	Proteobacteria	delta/epsilon subdivisions	Deltaproteobacteria				39700	13276	42671	13452	52296	18697	68365	18689	35432	10564	34334	10133	62536	14337	49165	11444	73676	17055	84857	19210	79420	21029	133297	25714	109807	21596	52809	13060	58412	14955	32345	9403	28704	12535	26071	10940	43079	15110	32421	11946	65725	20757
28222	Bacteria	Proteobacteria	delta/epsilon subdivisions	Deltaproteobacteria	Desulfobacterales	Desulfobacteraceae	Desulfobacula	0	0	0	0	0	0	0	0	0	0	0	0	0	0	0	0	0	0	0	0	0	0	0	0	0	0	0	0	0	0	0	0	0	0	0	0	0	0	0	0	0	0
28228	Bacteria	Proteobacteria	Gammaproteobacteria	Alteromonadales	Colwelliaceae	Colwellia		6345	265	10572	479	10167	180	4474	107	25278	1464	19639	1071	24032	1491	12981	615	10374	479	20878	890	12691	237	7323	170	18415	1228	22313	1278	35804	2757	14694	748	17029	733	13458	535	16959	905	9737	371	13281	772
28229	Bacteria	Proteobacteria	Gammaproteobacteria	Alteromonadales	Colwelliaceae	Colwellia	Colwellia psychrerythraea	0	0	0	0	0	0	0	0	0	0	0	0	0	0	0	0	0	0	0	0	0	0	0	0	0	0	0	0	0	0	0	0	0	0	0	0	0	0	0	0	0	0
28231	Bacteria	Proteobacteria	delta/epsilon subdivisions	Deltaproteobacteria	Desulfuromonadales	Geobacteraceae	Geobacter	53053	4545	45270	4088	69053	5927	60429	4824	47097	3548	46944	3476	57556	4018	40897	3018	77074	5171	75266	5134	85316	6396	95323	5795	81894	5111	50437	3747	57926	4379	35847	3002	45148	4392	42375	3970	51554	4721	35931	3617	66890	5393
28240	Bacteria	Thermotogae	Thermotogae	Thermotogales	Thermotogaceae	Thermotoga	unclassified Thermotoga	0	0	0	0	0	0	0	0	0	0	0	0	0	0	0	0	0	0	0	0	0	0	0	0	0	0	0	0	0	0	0	0	0	0	0	0	0	0	0	0	0	0
28251	Bacteria	FCB group	Bacteroidetes/Chlorobi group	Bacteroidetes	Flavobacteriia	Flavobacteriales	Weeksellaceae	3743	309	4307	480	4697	315	3521	261	5721	481	4934	379	7708	622	4557	321	5885	369	6795	537	5804	333	5443	293	7132	487	7270	552	8324	722	4401	304	4706	389	3887	294	5801	525	3523	225	5600	441
28253	Bacteria	Proteobacteria	Gammaproteobacteria	Oceanospirillales	Oceanospirillaceae	Marinomonas		3391	57	5285	148	6329	101	2951	32	10521	247	8950	184	10788	231	7363	126	5443	85	10919	222	8160	101	5086	48	8328	137	10723	234	13508	283	7193	129	8566	200	6827	131	8693	175	5502	132	6383	94
28256	Bacteria	Proteobacteria	Gammaproteobacteria	Oceanospirillales	Halomonadaceae			7411	1841	11032	2321	13982	2981	6125	1484	20982	2975	17539	2858	20775	3002	14984	2515	11586	2095	22301	3645	18602	3380	9941	1792	16066	2544	20862	3155	26501	3954	15254	2300	18258	3292	14515	3123	17449	3294	11564	2471	12388	2556
28258	Bacteria	Proteobacteria	Gammaproteobacteria	Oceanospirillales	Halomonadaceae	Cobetia	Cobetia marina	1006	37	1441	64	1816	51	852	48	2277	67	1961	50	2331	48	1777	34	1367	35	2460	54	2248	53	1222	33	1937	51	2371	47	2924	53	1618	33	2233	66	1778	68	2133	66	1491	47	1673	48
28263	Bacteria	Terrabacteria group	Actinobacteria	Actinomycetia	Actinomycetales	Actinomycetaceae	Arcanobacterium	275	10	208	20	374	16	262	26	300	26	357	19	348	25	226	16	419	31	342	30	498	29	442	18	343	14	327	22	289	20	223	11	275	23	316	12	305	26	212	22	264	14
28264	Bacteria	Terrabacteria group	Actinobacteria	Actinomycetia	Actinomycetales	Actinomycetaceae	Arcanobacterium	518	126	497	122	824	170	586	153	755	163	667	136	718	158	518	120	870	157	919	161	1071	213	901	174	832	145	736	147	841	170	536	126	671	138	621	127	687	164	476	115	687	134
28447	Bacteria	Terrabacteria group	Actinobacteria	Actinomycetia	Micrococcales	Microbacteriaceae	Clavibacter	1134	714	1027	737	1671	1067	979	727	1469	734	1449	538	1384	547	1014	385	1610	585	1589	675	2162	1026	1513	589	1349	487	1411	552	1540	697	1028	448	1476	988	1402	808	1495	874	965	656	1311	686
28448	Bacteria	Proteobacteria	Alphaproteobacteria	Rhodospirillales	Acetobacteraceae	Komagataeibacter	Komagataeibacter xylinus	862	734	792	796	1601	1290	895	749	1798	1217	1422	1111	1270	880	936	702	1193	799	1386	991	2013	1495	1367	804	1086	817	1262	862	1566	1024	1228	803	1601	1348	1372	1139	1200	1070	837	745	949	825
28449	Bacteria	Proteobacteria	Betaproteobacteria	Neisseriales	Neisseriaceae	Neisseria	Neisseria subflava	313	157	379	221	564	173	251	130	626	214	568	197	525	262	345	197	388	148	642	300	664	196	349	197	469	256	524	239	661	310	429	184	583	248	540	209	443	267	293	177	445	181
28450	Bacteria	Proteobacteria	Betaproteobacteria	Burkholderiales	Burkholderiaceae	Burkholderia	pseudomallei group	5158	1403	5541	1862	8265	1973	5332	1382	9446	2007	7852	1694	9185	1864	6810	1340	7278	1307	8933	1959	9927	2075	7829	1342	8354	1492	8621	1771	10332	2176	6617	1352	7655	2113	6883	1982	7566	2057	5394	1611	6560	1533
28453	Bacteria	FCB group	Bacteroidetes/Chlorobi group	Bacteroidetes	Sphingobacteriia	Sphingobacteriales	Sphingobacteriaceae	5605	110	6423	179	7075	118	4812	101	9365	200	7666	180	11823	291	7318	165	9077	144	10826	226	9000	166	7900	118	11210	241	11155	286	12971	346	6815	167	7217	157	5682	129	8656	218	5437	122	8324	186
28884	Bacteria	Proteobacteria	Gammaproteobacteria	Thiotrichales	Piscirickettsiaceae	Hydrogenovibrio		183	2	229	11	316	9	181	8	310	11	307	16	376	23	272	22	250	8	474	13	353	14	264	19	398	24	361	17	407	21	267	6	331	14	270	8	362	14	229	6	369	17
28885	Bacteria	Proteobacteria	Gammaproteobacteria	Thiotrichales	Piscirickettsiaceae	Hydrogenovibrio	Hydrogenovibrio marinus	3359	265	4952	497	5751	390	3101	235	6791	569	6194	507	7849	679	6325	460	5033	323	9095	704	6984	455	4744	338	9080	695	7682	662	10042	809	4893	372	6383	522	5279	474	6805	577	5013	424	7309	597
28894	Bacteria	Terrabacteria group	Actinobacteria	Actinomycetia	Streptomycetales	Streptomycetaceae	Streptomyces	1445	912	1320	892	2423	1244	1401	913	2247	819	1889	720	1865	640	1372	504	1897	716	2055	757	2967	1278	1968	724	1818	586	1930	649	2238	784	1651	569	2366	1127	1992	979	2031	958	1502	807	1808	843
28895	Bacteria	Terrabacteria group	Firmicutes	Clostridia	Thermoanaerobacterales	Thermoanaerobacterales Family III. Incertae Sedis	Thermoanaerobacterium	3732	115	3135	102	4889	125	4723	118	3561	116	3444	76	3774	100	2706	64	5626	108	5173	96	6022	126	7612	150	5755	105	3396	90	3853	116	2375	66	3040	89	2786	75	3195	85	2139	54	4457	76
28896	Bacteria	Terrabacteria group	Firmicutes	Clostridia	Thermoanaerobacterales	Thermoanaerobacterales Family III. Incertae Sedis	Thermoanaerobacterium	0	0	0	0	0	0	0	0	0	0	0	0	0	0	0	0	0	0	0	0	0	0	0	0	0	0	0	0	0	0	0	0	0	0	0	0	0	0	0	0	0	0
28898	Bacteria	Proteobacteria	delta/epsilon subdivisions	Epsilonproteobacteria	Campylobacterales	Campylobacteraceae	Campylobacter	348	75	318	92	465	67	400	93	443	77	359	74	391	127	285	50	512	104	441	99	546	89	525	84	484	129	377	108	478	122	298	52	380	72	320	66	358	81	237	49	381	109
28901	Bacteria	Proteobacteria	Gammaproteobacteria	Enterobacterales	Enterobacteriaceae	Salmonella	Salmonella enterica	2050	1207	2451	1770	3218	1576	2441	1140	3682	1958	3410	1715	4050	2122	2908	1506	3183	1227	4392	2366	4128	1749	3901	1259	3919	1884	3625	2036	4356	2571	2696	1366	3013	2039	2826	1728	3301	2195	2139	1362	3136	1694
28903	Bacteria	Terrabacteria group	Tenericutes	Mollicutes	Mycoplasmatales	Mycoplasmataceae	Mycoplasmopsis	87	41	81	69	100	38	159	43	91	37	92	29	119	47	82	27	121	27	130	35	124	31	217	24	145	40	110	36	154	49	64	41	68	39	71	25	106	38	52	23	112	32
29314	Bacteria	Terrabacteria group	Actinobacteria	Actinomycetia	Corynebacteriales	Mycobacteriaceae	Mycolicibacter	1626	874	1713	1011	2899	1352	1479	845	2774	882	2399	753	2476	841	1749	653	2132	778	2620	1033	3404	1319	1967	750	2020	738	2666	796	3057	972	2041	629	3041	1263	2603	1094	2682	1136	1865	852	2109	916
29338	Bacteria	Terrabacteria group	Firmicutes	Bacilli	Bacillales	Bacillaceae	Bacillus	34	3	27	4	58	2	30	6	57	4	40	3	49	3	39	3	60	3	64	10	67	3	69	2	49	2	47	9	60	1	37	2	35	5	34	5	31	3	25	0	35	2
29339	Bacteria	Terrabacteria group	Firmicutes	Bacilli	Bacillales	Bacillaceae	Bacillus	0	0	0	0	0	0	0	1	0	5	0	5	0	0	0	2	0	0	0	1	1	2	0	0	0	2	0	1	0	3	0	0	0	0	0	1	0	1	0	0	0	0
29341	Bacteria	Terrabacteria group	Firmicutes	Clostridia	Eubacteriales	Clostridiaceae	Clostridium	3461	217	3438	341	4749	257	4892	369	3807	307	3448	235	4422	311	3019	154	5648	223	5507	249	5966	217	7720	306	6174	256	3912	233	4332	303	2695	166	3088	235	2737	186	3588	254	2481	123	5013	277
29343	Bacteria	Terrabacteria group	Firmicutes	Clostridia	Eubacteriales	Oscillospiraceae	Oscillospiraceae incertae sedis	3489	245	2789	242	4437	317	4307	294	3394	241	3293	240	3725	269	2565	149	5370	263	4784	318	5598	346	6692	320	5316	292	3342	193	3850	252	2346	156	3054	206	2582	167	3213	216	1990	139	4245	265
29347	Bacteria	Terrabacteria group	Firmicutes	Clostridia	Eubacteriales	Lachnospiraceae	Lachnoclostridium	1631	248	1432	275	2120	309	2028	350	1718	253	1696	210	2045	258	1318	186	2529	326	2451	304	2629	307	3303	377	2657	329	1764	202	1906	287	1310	183	1466	244	1312	204	1599	232	1060	177	2006	325
29378	Bacteria	Terrabacteria group	Firmicutes	Bacilli	Bacillales	Staphylococcaceae	Staphylococcus	427	66	369	131	572	70	427	75	584	93	591	66	619	116	418	50	611	69	648	111	777	71	694	73	643	106	576	89	659	143	402	66	510	77	473	52	477	80	304	59	523	95
29379	Bacteria	Terrabacteria group	Firmicutes	Bacilli	Bacillales	Staphylococcaceae	Staphylococcus	462	75	449	88	729	82	499	64	688	101	608	48	646	102	484	57	659	66	739	84	927	77	809	78	647	73	632	108	720	106	504	49	654	61	509	55	574	72	390	46	637	67
29380	Bacteria	Terrabacteria group	Firmicutes	Bacilli	Bacillales	Staphylococcaceae	Staphylococcus	200	65	218	117	298	69	210	99	270	88	232	73	275	98	190	50	327	63	280	99	386	76	319	92	288	82	253	82	316	101	204	47	283	67	255	52	266	97	151	45	268	75
29382	Bacteria	Terrabacteria group	Firmicutes	Bacilli	Bacillales	Staphylococcaceae	Staphylococcus	263	151	277	238	474	190	376	175	474	155	399	116	436	220	271	101	447	124	529	167	578	128	506	129	478	168	426	196	496	246	313	100	347	187	337	140	359	174	227	128	409	186
29384	Bacteria	Terrabacteria group	Firmicutes	Bacilli	Bacillales	Staphylococcaceae	Staphylococcus	401	66	437	107	674	75	463	83	627	94	540	62	564	107	439	59	569	59	678	74	727	79	645	64	632	79	593	98	690	134	388	81	571	78	422	60	571	72	380	48	539	89
29385	Bacteria	Terrabacteria group	Firmicutes	Bacilli	Bacillales	Staphylococcaceae	Staphylococcus	343	105	334	132	444	113	348	136	524	188	479	136	522	228	429	178	538	102	644	212	943	539	703	315	593	189	614	378	518	224	371	163	358	95	371	72	396	117	282	79	446	118
29388	Bacteria	Terrabacteria group	Firmicutes	Bacilli	Bacillales	Staphylococcaceae	Staphylococcus	182	94	209	124	304	80	226	123	300	173	270	121	313	174	221	89	289	79	351	128	407	111	417	150	388	148	302	136	337	194	194	109	252	126	232	93	250	111	183	71	301	128
29391	Bacteria	Terrabacteria group	Firmicutes	Bacilli	Bacillales	Bacillales incertae sedis	Bacillales Family XI. Incertae Sedis	345	72	340	107	507	67	332	95	522	82	422	86	470	99	334	56	548	64	552	97	648	55	523	66	541	93	457	98	537	97	409	54	445	77	384	52	403	88	237	52	447	82
29394	Bacteria	Terrabacteria group	Firmicutes	Bacilli	Lactobacillales	Carnobacteriaceae	Dolosigranulum	1331	130	1207	131	1855	155	1590	140	1713	177	1514	142	1733	163	1159	105	2192	121	2148	166	2424	163	2598	142	2109	151	1563	158	1798	192	1243	103	1542	120	1328	118	1477	160	1086	79	1601	151
29397	Bacteria	Terrabacteria group	Firmicutes	Bacilli	Lactobacillales	Lactobacillaceae	Lactobacillus	70	18	61	23	168	32	58	26	111	26	88	16	110	14	71	14	89	11	118	12	149	19	121	13	104	13	74	15	120	19	78	15	125	21	102	12	93	14	67	10	77	14
29404	Bacteria	Terrabacteria group	Actinobacteria	Actinomycetia	Propionibacteriales	Propionibacteriaceae	Microlunatus	91	86	93	70	150	105	98	90	129	81	130	82	132	91	114	62	151	113	149	99	215	135	163	110	149	83	129	77	159	100	96	60	137	104	147	106	138	89	97	62	118	88
29410	Bacteria	Terrabacteria group	Cyanobacteria/Melainabacteria group	Cyanobacteria	Synechococcales	Synechococcaceae	Synechococcus	198	39	220	51	277	56	191	57	324	54	267	48	331	54	236	34	256	48	419	42	305	64	271	56	310	68	326	54	355	72	248	33	290	53	218	45	260	45	165	52	219	67
29419	Bacteria	Proteobacteria	delta/epsilon subdivisions	Epsilonproteobacteria	Campylobacterales	Helicobacteraceae	Helicobacter	0	82	0	92	0	100	0	144	0	108	0	97	0	116	0	79	0	108	0	131	0	146	0	139	0	109	0	92	0	131	0	69	0	92	0	75	0	113	0	50	0	102
29429	Bacteria	Proteobacteria	Alphaproteobacteria	Hyphomicrobiales	Methylobacteriaceae	Methylorubrum	Methylorubrum zatmanii	173	114	177	150	309	161	219	132	332	138	299	107	269	133	211	86	264	84	304	155	338	137	311	139	250	95	287	130	328	132	267	84	321	171	245	145	290	126	212	105	235	139
29430	Bacteria	Proteobacteria	Gammaproteobacteria	Moraxellales	Moraxellaceae	Acinetobacter	Acinetobacter haemolyticus	612	198	794	406	928	267	646	204	1265	463	1025	333	1305	492	904	322	962	239	1403	480	1176	323	1032	250	1295	460	1212	475	1572	632	895	264	983	358	876	269	999	406	679	259	955	364
29433	Bacteria	Proteobacteria	Gammaproteobacteria	Moraxellales	Moraxellaceae	Moraxella	Moraxella ovis	144	47	181	38	251	54	152	22	296	55	270	52	292	67	197	33	231	36	325	64	297	59	212	39	262	55	278	61	353	65	222	50	242	40	228	35	264	71	156	19	213	59
29442	Bacteria	Proteobacteria	Gammaproteobacteria	Pseudomonadales	Pseudomonadaceae	Pseudomonas	Pseudomonas fluorescens group	0	413	0	535	0	643	0	351	0	626	0	592	0	583	0	499	0	412	0	654	0	664	0	382	0	513	0	631	0	741	0	518	0	696	0	596	0	642	0	525	0	505
29447	Bacteria	Proteobacteria	Gammaproteobacteria	Xanthomonadales	Xanthomonadaceae	Xanthomonas	Xanthomonas albilineans	1444	726	1932	947	2447	1186	1196	636	2914	1038	2562	987	2787	1065	2088	868	1909	781	3242	1212	3004	1274	1825	668	2467	863	2750	1006	3448	1256	2185	814	2903	1336	2468	1098	2619	1205	1869	950	2049	1011
29449	Bacteria	Proteobacteria	Alphaproteobacteria	Hyphomicrobiales	Rhizobiaceae	Rhizobium/Agrobacterium group	Rhizobium	711	539	751	558	1326	982	829	648	1493	891	1354	862	1286	708	847	482	1057	529	1297	764	1590	1008	1342	678	1064	547	1163	673	1443	822	1121	612	1356	1040	1290	976	1175	927	710	608	841	624
29459	Bacteria	Proteobacteria	Alphaproteobacteria	Hyphomicrobiales	Brucellaceae	Brucella/Ochrobactrum group	Brucella	93	36	119	32	182	66	116	49	204	63	206	59	207	39	128	30	166	34	175	57	239	74	174	38	156	33	171	40	185	51	150	30	218	82	195	53	177	37	113	36	131	32
29461	Bacteria	Proteobacteria	Alphaproteobacteria	Hyphomicrobiales	Brucellaceae	Brucella/Ochrobactrum group	Brucella	27	4	35	14	52	8	40	10	49	15	57	11	73	11	48	10	35	6	63	27	60	11	45	14	44	9	54	9	64	19	45	10	53	13	49	15	45	10	41	9	40	12
29465	Bacteria	Terrabacteria group	Firmicutes	Negativicutes	Veillonellales	Veillonellaceae	Veillonella	2420	96	2129	78	3625	57	3043	53	2911	98	2602	90	2942	104	2074	46	3697	78	3597	93	4499	74	4664	78	3829	120	2718	66	3152	109	2076	51	2673	45	2428	62	2570	76	1864	37	3190	93
29466	Bacteria	Terrabacteria group	Firmicutes	Negativicutes	Veillonellales	Veillonellaceae	Veillonella	641	106	675	167	1207	124	1016	152	765	201	751	124	763	205	559	116	1030	117	1193	153	1350	159	1497	189	1103	161	794	167	921	189	580	108	689	134	682	114	717	143	518	81	903	120
29471	Bacteria	Proteobacteria	Gammaproteobacteria	Enterobacterales	Pectobacteriaceae	Pectobacterium	Pectobacterium atrosepticum	301	187	347	365	405	232	364	178	568	365	470	348	563	413	432	305	497	233	613	455	561	328	481	241	575	382	544	380	673	472	356	300	442	398	345	269	520	401	297	260	488	290
29474	Bacteria	Proteobacteria	Gammaproteobacteria	Enterobacterales	Enterobacteriaceae	Salmonella	Salmonella enterica	0	0	0	2	0	0	0	1	0	5	0	2	0	2	0	2	0	1	0	0	0	2	0	0	0	2	0	2	0	1	0	2	0	1	0	1	0	1	0	1	0	3
29484	Bacteria	Proteobacteria	Gammaproteobacteria	Enterobacterales	Yersiniaceae	Yersinia	Yersinia frederiksenii	405	234	429	364	555	310	336	229	588	431	565	362	672	504	475	339	550	275	814	554	641	404	506	278	624	428	603	459	765	584	410	309	532	410	467	365	594	463	394	314	555	386
29485	Bacteria	Proteobacteria	Gammaproteobacteria	Enterobacterales	Yersiniaceae	Yersinia	Yersinia rohdei	350	225	373	346	565	290	342	195	568	431	522	328	662	472	466	271	536	250	692	536	619	309	557	251	694	438	644	434	765	563	398	279	542	398	445	361	583	415	395	267	581	396
29486	Bacteria	Proteobacteria	Gammaproteobacteria	Enterobacterales	Yersiniaceae	Yersinia	Yersinia ruckeri	702	326	905	573	1069	429	661	316	1535	779	1302	484	1584	720	1057	499	1062	401	1504	858	1363	495	1039	395	1396	614	1478	632	1729	819	1131	424	1390	654	1126	485	1361	661	880	403	1206	566
29487	Bacteria	Proteobacteria	Gammaproteobacteria	Enterobacterales	Morganellaceae	Photorhabdus		628	52	789	70	1018	66	661	53	1398	105	1190	57	1311	110	986	77	990	52	1364	138	1264	70	1031	64	1302	108	1361	113	1675	140	928	73	1154	93	900	75	1130	103	772	64	1066	84
29491	Bacteria	Proteobacteria	Gammaproteobacteria	Aeromonadales	Aeromonadaceae	Aeromonas	Aeromonas salmonicida	76	25	103	37	127	40	65	46	144	44	135	31	169	62	112	48	118	37	177	38	151	46	126	38	148	56	158	50	207	61	114	32	116	34	119	36	146	38	98	24	138	43
29494	Bacteria	Proteobacteria	Gammaproteobacteria	Vibrionales	Vibrionaceae	Vibrio	Vibrio furnissii	1125	688	1270	1075	1696	1008	1058	676	2203	1171	1886	1029	2415	1282	1666	879	1771	742	2510	1380	2162	1009	1895	701	2388	1089	2192	1181	2790	1492	1507	810	1839	1216	1554	1001	2053	1378	1275	903	1761	1056
29495	Bacteria	Proteobacteria	Gammaproteobacteria	Vibrionales	Vibrionaceae	Vibrio	Vibrio navarrensis	646	529	834	673	927	540	583	358	1283	751	1103	582	1478	822	1022	568	976	575	1525	861	1175	578	880	377	1410	775	1358	731	1729	1010	879	516	1126	667	857	652	1239	845	849	561	1082	705
29497	Bacteria	Proteobacteria	Gammaproteobacteria	Vibrionales	Vibrionaceae	Vibrio	Vibrio splendidus	607	167	1049	313	1029	227	562	168	1653	367	1243	270	2253	485	1397	276	915	174	2063	368	1366	224	923	186	1610	355	1885	392	2419	560	1251	432	1436	248	985	289	1946	543	1236	238	1338	307
29498	Bacteria	Proteobacteria	Gammaproteobacteria	Vibrionales	Vibrionaceae	Vibrio	Vibrio oreintalis group	0	0	0	0	0	0	0	0	0	0	0	0	0	0	0	0	0	0	0	0	0	0	0	0	0	0	0	0	0	0	0	0	0	0	0	0	0	0	0	0	0	0
29518	Bacteria	Spirochaetes	Spirochaetia	Spirochaetales	Borreliaceae	Borreliella	Borreliella afzelii	79	28	68	31	92	26	67	44	96	33	75	29	99	41	69	24	128	21	130	40	131	31	117	44	120	33	85	32	102	49	60	28	88	30	71	29	101	24	50	6	102	28
29519	Bacteria	Spirochaetes	Spirochaetia	Spirochaetales	Borreliaceae	Borreliella	Borreliella garinii	41	27	46	34	59	20	50	31	56	32	50	26	62	39	41	16	64	23	69	52	83	29	85	44	72	41	57	37	74	50	43	24	58	20	37	21	48	32	31	9	55	32
29520	Bacteria	Spirochaetes	Spirochaetia	Spirochaetales	Borreliaceae	Borrelia	Borrelia crocidurae	0	9	0	11	0	10	0	8	0	20	0	15	0	17	0	3	0	11	0	5	0	11	0	9	0	12	0	8	0	17	0	9	0	11	0	5	0	16	0	7	0	16
29521	Bacteria	Spirochaetes	Spirochaetia	Brachyspirales	Brachyspiraceae	Brachyspira		977	155	798	159	1210	164	1189	196	1065	162	922	147	1153	214	783	103	1457	196	1428	192	1517	186	1893	218	1638	217	1085	193	1185	188	719	102	783	112	755	110	906	166	615	92	1250	182
29536	Bacteria	FCB group	Bacteroidetes/Chlorobi group	Bacteroidetes	Flavobacteriia	Flavobacteriales	Flavobacteriaceae	0	0	0	0	0	0	0	0	0	0	0	0	0	0	0	0	0	0	0	0	0	0	0	0	0	0	0	0	0	0	0	0	0	0	0	0	0	0	0	0	0	0
29542	Bacteria	Proteobacteria	delta/epsilon subdivisions	Deltaproteobacteria	Desulfuromonadales	Syntrophotaleaceae	Syntrophotalea	16613	1776	16252	1893	20136	2028	19526	1981	14018	1496	14858	1534	19558	2000	13496	1396	23528	2163	26150	2458	24015	2295	30239	2474	27406	2456	16926	1694	18931	1971	11468	1214	13937	1657	13744	1646	18383	2035	12053	1388	22658	2218
29546	Bacteria	Proteobacteria	delta/epsilon subdivisions	Deltaproteobacteria	Desulfovibrionales	Desulfovibrionaceae	Lawsonia	3807	218	3552	264	5596	229	5228	278	4325	225	3839	191	4967	309	3549	182	5921	287	6372	341	6843	291	8062	357	6851	415	4438	285	5118	299	3105	142	3964	199	3364	154	4315	256	3017	113	5360	339
29547	Bacteria	Proteobacteria	delta/epsilon subdivisions	Epsilonproteobacteria				1496	124	2097	168	2134	163	1690	118	2315	164	2137	164	2604	172	1789	104	2670	156	3584	223	3007	175	2956	144	3761	221	2393	174	2911	196	1701	109	1872	146	1523	156	1911	157	1322	83	2529	219
29548	Bacteria	FCB group	Bacteroidetes/Chlorobi group	Bacteroidetes	Bacteroidetes Order II. Incertae sedis	Rhodothermaceae	Rhodothermus	0	0	0	0	0	0	0	0	0	0	0	0	0	0	0	0	0	0	0	0	0	0	0	0	0	0	0	0	0	0	0	0	0	0	0	0	0	0	0	0	0	0
29549	Bacteria	FCB group	Bacteroidetes/Chlorobi group	Bacteroidetes	Bacteroidetes Order II. Incertae sedis	Rhodothermaceae	Rhodothermus	34832	3240	31002	2834	55704	4848	34091	3088	57063	3854	44823	3045	40487	2630	31338	2036	47416	3292	47931	3333	67373	5134	48902	3238	42413	2720	40196	2587	47502	3162	36954	2655	51280	4184	42278	3382	40372	3186	30666	2610	39240	3182
29552	Bacteria	Terrabacteria group	Tenericutes	Mollicutes	Acholeplasmatales	Acholeplasmataceae	Haploplasma	883	138	805	251	1279	128	1112	150	1194	118	1082	90	1302	130	915	96	1383	129	1460	175	1639	125	1820	158	1672	133	1178	102	1297	151	840	102	868	96	742	75	1004	114	710	55	1227	115
29553	Bacteria	Terrabacteria group	Tenericutes	Mollicutes	Mycoplasmatales	Mycoplasmataceae	Mycoplasmopsis	102	60	101	67	161	34	121	53	160	41	157	35	149	77	89	24	184	34	192	59	193	34	173	45	188	63	122	57	159	66	97	31	146	47	116	34	124	76	55	26	124	51
29554	Bacteria	Terrabacteria group	Tenericutes	Mycoplasmoidales	Metamycoplasmataceae	Metamycoplasma	Metamycoplasma canadense	81	48	79	52	126	75	73	42	111	76	59	82	103	66	61	32	93	61	126	68	113	85	103	36	103	41	101	74	94	77	72	42	83	67	53	67	75	55	47	30	111	42
29555	Bacteria	Terrabacteria group	Tenericutes	Mollicutes	Mycoplasmatales	Mycoplasmataceae	Mycoplasmopsis	75	46	75	74	124	30	102	50	129	45	102	38	119	38	57	22	120	26	143	50	140	36	156	44	122	44	85	45	129	58	75	22	69	34	77	29	85	45	45	26	97	32
29556	Bacteria	Terrabacteria group	Tenericutes	Mollicutes	Mycoplasmatales	Mycoplasmataceae	Mycoplasmopsis	136	47	158	65	266	52	173	70	211	63	168	39	177	56	121	31	255	38	205	37	292	44	284	28	226	40	178	46	174	62	139	27	173	37	150	28	163	55	114	28	196	48
29559	Bacteria	Terrabacteria group	Tenericutes	Mycoplasmoidales	Metamycoplasmataceae	Metamycoplasma	Metamycoplasma hyosynoviae	148	38	108	52	197	29	169	27	170	31	174	23	170	47	110	21	212	27	209	45	236	23	281	32	224	53	144	52	186	47	106	19	141	38	154	19	145	30	84	19	168	36
29561	Bacteria	Terrabacteria group	Tenericutes	Mollicutes	Mycoplasmatales	Mycoplasmataceae	Mycoplasmopsis	116	34	125	66	153	33	157	49	151	49	157	23	192	62	126	19	197	31	193	36	199	43	279	32	208	36	150	44	179	53	120	14	108	45	101	30	158	42	89	18	163	33
29562	Bacteria	Terrabacteria group	Tenericutes	Mollicutes	Mycoplasmatales	Mycoplasmataceae	Mesomycoplasma	89	38	99	71	152	24	123	30	143	56	125	34	156	58	93	19	173	33	165	49	214	28	199	29	154	38	140	40	147	56	115	38	110	27	100	25	106	45	65	22	129	43
29570	Bacteria	Proteobacteria	Gammaproteobacteria	Oceanospirillales	Halomonadaceae	Halomonas	Halomonas meridiana	2085	1191	3111	1804	3460	1850	2008	1090	4426	2209	4112	1895	4464	2208	3211	1703	3211	1352	5746	2553	4377	2039	3178	1327	3950	1911	4409	2202	5348	2823	3211	1529	3842	2337	3496	1893	4020	2423	2679	1670	3208	1940
29571	Bacteria	Proteobacteria	Gammaproteobacteria	Oceanospirillales	Halomonadaceae	Halomonas	Halomonas subglaciescola	0	970	0	1421	0	1552	0	803	0	1611	0	1529	0	1631	0	1289	0	1065	0	1870	0	1719	0	890	0	1481	0	1611	0	2112	0	1208	0	1914	0	1640	0	1817	0	1339	0	1551
29574	Bacteria	Proteobacteria	Betaproteobacteria	Burkholderiales	Alcaligenaceae	Taylorella		499	18	600	27	866	50	464	20	954	47	865	42	912	41	642	34	743	34	1077	38	1087	45	800	21	906	56	966	50	1129	89	687	22	851	34	698	26	790	45	529	31	669	44
29575	Bacteria	Proteobacteria	Betaproteobacteria	Burkholderiales	Alcaligenaceae	Taylorella	Taylorella equigenitalis	1075	104	1368	170	1716	130	1002	141	1873	211	1814	166	1977	233	1478	118	1558	100	2412	211	2189	124	1570	137	1942	204	1948	206	2509	289	1367	93	1745	173	1522	150	1836	190	1290	141	1588	138
29580	Bacteria	Proteobacteria	Betaproteobacteria	Burkholderiales	Oxalobacteraceae	Janthinobacterium		3979	1384	4863	1579	7049	2285	3897	1303	8305	1890	7034	1729	7739	1727	5879	1425	5819	1387	8538	2149	8666	2302	5931	1361	7041	1580	7308	1767	9400	2119	5857	1380	7639	2335	6129	1982	6744	2104	4877	1503	5788	1672
29581	Bacteria	Proteobacteria	Betaproteobacteria	Burkholderiales	Oxalobacteraceae	Janthinobacterium	Janthinobacterium lividum	1060	710	1153	873	2054	1059	982	652	2447	863	2164	822	2243	929	1652	736	1549	717	2213	1148	2606	1086	1550	657	1797	777	2057	896	2742	1115	1737	693	2145	1047	1830	942	1854	1034	1322	798	1568	835
31953	Bacteria	Terrabacteria group	Actinobacteria	Actinomycetia	Bifidobacteriales	Bifidobacteriaceae		457	121	451	108	706	124	463	128	672	117	751	95	710	92	513	81	844	185	741	139	1048	169	786	201	771	130	709	113	697	111	442	57	584	119	578	91	559	97	429	62	514	104
31957	Bacteria	Terrabacteria group	Actinobacteria	Actinomycetia	Propionibacteriales	Propionibacteriaceae		1396	500	1367	488	2010	678	1457	524	2393	534	1941	527	1790	468	1367	396	2474	666	2278	626	2996	905	2275	602	2038	486	2052	483	2151	504	1371	381	1855	623	1709	668	1653	665	1260	473	1651	543
31958	Bacteria	Terrabacteria group	Actinobacteria	Actinomycetia	Pseudonocardiales	Pseudonocardiaceae	Amycolatopsis	2020	1182	1977	1268	3507	1685	1978	1139	3575	1176	3162	1047	3003	987	2291	716	3012	1059	3372	1188	4587	1664	2939	979	2904	841	2997	926	3485	1132	2520	819	3503	1510	2948	1383	3105	1400	2119	1098	2412	1094
31963	Bacteria	Terrabacteria group	Actinobacteria	Actinomycetia	Micrococcales	Microbacteriaceae	Clavibacter	193	357	182	317	297	466	207	294	285	296	230	225	276	233	217	150	231	234	314	259	340	430	288	250	210	184	245	231	287	251	186	193	252	412	245	327	262	349	192	277	204	266
31964	Bacteria	Terrabacteria group	Actinobacteria	Actinomycetia	Micrococcales	Microbacteriaceae	Clavibacter	259	430	226	472	407	565	317	409	365	382	298	313	300	334	242	296	372	326	383	402	490	545	348	347	309	261	319	306	373	373	241	310	399	566	354	426	376	494	258	391	297	380
31969	Bacteria	Terrabacteria group	Tenericutes	Mollicutes				178	104	173	129	246	136	176	105	270	134	226	117	261	183	157	91	295	130	414	172	317	147	315	111	270	185	273	152	305	185	166	82	178	121	120	106	175	144	98	80	230	166
31977	Bacteria	Terrabacteria group	Firmicutes	Negativicutes	Veillonellales	Veillonellaceae		96	19	80	11	128	12	93	4	110	9	147	7	103	16	60	4	169	20	147	16	168	12	161	5	129	19	102	13	128	10	80	4	73	9	88	2	103	9	49	7	84	16
31979	Bacteria	Terrabacteria group	Firmicutes	Clostridia	Eubacteriales	Clostridiaceae		2833	240	2395	239	3782	269	3702	272	2928	277	2846	250	3353	345	2402	183	4723	305	4144	319	5061	292	6417	382	5173	411	3017	262	3300	327	2098	216	2357	248	2212	206	2752	266	1774	163	3660	332
31984	Bacteria	Terrabacteria group	Firmicutes	Clostridia	Eubacteriales	Heliobacteriaceae		403	5	348	6	610	5	505	4	453	7	428	7	431	7	327	5	657	6	610	11	763	11	807	18	626	9	433	5	459	10	300	12	410	10	322	16	356	7	276	7	481	8
31988	Bacteria	Proteobacteria	Alphaproteobacteria	Hyphomicrobiales	Phyllobacteriaceae	Aminobacter		1083	113	1397	100	2250	242	1476	152	3407	229	2994	215	2942	155	1963	117	1687	143	2530	146	3129	267	2275	144	2065	115	2600	150	3113	176	2265	162	2986	240	2597	251	2457	185	1643	126	1628	126
31989	Bacteria	Proteobacteria	Alphaproteobacteria	Rhodobacterales	Rhodobacteraceae			52942	16007	83429	21586	103273	30782	60751	17308	180296	38801	158529	35856	161685	31424	109051	21566	89648	19524	161570	30166	152878	37942	102549	22315	107336	20556	145460	27895	178393	33241	117315	25797	140159	39592	122503	37173	125597	32474	78681	21341	76750	20238
31993	Bacteria	Proteobacteria	Alphaproteobacteria	Hyphomicrobiales	Methylocystaceae			738	186	759	166	1490	384	975	202	1799	346	1542	334	1500	270	1012	197	1085	197	1290	223	1987	440	1394	249	1267	168	1427	221	1597	283	1218	237	1594	369	1409	344	1250	287	876	203	1000	197
32002	Bacteria	Proteobacteria	Betaproteobacteria	Burkholderiales	Alcaligenaceae	Achromobacter	Achromobacter denitrificans	3093	1797	3308	1869	6037	2917	3387	1794	6560	2279	5622	1998	5753	1878	4175	1473	4371	1720	6001	2206	7574	3109	4960	1680	4753	1522	5468	1849	6702	2276	4816	1623	6201	2855	5336	2508	5256	2311	3585	1764	4170	1881
32003	Bacteria	Proteobacteria	Betaproteobacteria	Nitrosomonadales				3919	627	6032	953	7773	1220	3544	501	9522	1210	9063	1198	9360	1197	8228	1093	6467	828	11556	1483	10633	1403	6155	800	9624	1246	9958	1261	13776	1749	7211	901	8256	1259	7304	1249	7375	1258	5983	1026	7038	1239
32008	Bacteria	Proteobacteria	Betaproteobacteria	Burkholderiales	Burkholderiaceae	Burkholderia		15344	8877	17217	9590	28135	14998	15012	8005	31813	10786	28380	9461	28279	9021	21291	7123	22256	8190	31087	10847	36224	14929	22977	7628	24759	7593	28241	9211	34325	11469	22983	8022	30479	14470	25608	12284	25907	11989	18384	9497	20677	9669
32009	Bacteria	Proteobacteria	Betaproteobacteria	Burkholderiales	Burkholderiaceae	Burkholderia	Burkholderia gladioli	374	291	401	344	717	418	388	295	734	316	611	286	626	291	463	244	557	241	687	375	834	439	589	279	669	239	636	291	751	382	524	238	603	452	540	377	580	385	390	294	521	258
32011	Bacteria	Proteobacteria	Betaproteobacteria	Nitrosomonadales	Methylophilaceae			1497	40	2124	56	2629	93	1161	28	3388	126	3342	99	3399	93	2621	73	2141	81	4041	98	3412	90	1823	35	3110	92	3571	97	4517	150	2452	77	3100	100	2722	95	2899	89	1991	63	2434	92
32012	Bacteria	Proteobacteria	Betaproteobacteria	Burkholderiales	Burkholderiales genera incertae sedis	Thiomonas		0	990	0	1013	0	1573	0	840	0	1291	0	1238	0	1238	0	1040	0	986	0	1520	0	1651	0	927	0	1127	0	1220	0	1485	0	1003	0	1623	0	1461	0	1316	0	1006	0	1181
32019	Bacteria	Proteobacteria	delta/epsilon subdivisions	Epsilonproteobacteria	Campylobacterales	Campylobacteraceae	Campylobacter	13	8	21	8	16	3	19	4	16	5	11	2	28	4	17	4	26	3	34	3	33	3	24	1	24	3	30	8	37	6	11	1	18	6	11	4	20	3	13	1	38	6
32020	Bacteria	Proteobacteria	delta/epsilon subdivisions	Epsilonproteobacteria	Campylobacterales	Campylobacteraceae	Campylobacter	43	7	61	18	42	2	62	10	24	5	20	0	38	4	37	3	53	1	54	4	43	0	66	6	50	6	55	2	42	8	24	2	21	7	26	5	51	6	26	6	63	3
32021	Bacteria	Proteobacteria	delta/epsilon subdivisions	Epsilonproteobacteria	Campylobacterales	Campylobacteraceae	Campylobacter	71	17	81	19	126	19	98	32	84	25	76	9	121	34	65	16	87	23	129	15	111	17	136	31	138	30	95	30	105	41	60	17	75	20	53	18	91	30	61	19	134	30
32022	Bacteria	Proteobacteria	delta/epsilon subdivisions	Epsilonproteobacteria	Campylobacterales	Campylobacteraceae	Campylobacter	22	9	31	9	33	4	39	11	40	9	36	8	53	14	23	6	40	2	41	6	39	4	41	7	51	5	44	6	51	13	31	4	40	3	24	5	24	17	26	6	30	7
32024	Bacteria	Proteobacteria	delta/epsilon subdivisions	Epsilonproteobacteria	Campylobacterales	Campylobacteraceae	Campylobacter	92	10	80	7	126	8	86	3	128	4	88	13	127	8	72	10	130	3	148	19	151	11	127	7	146	14	112	6	121	9	76	4	104	7	88	7	96	10	54	5	114	8
32033	Bacteria	Proteobacteria	Gammaproteobacteria	Xanthomonadales	Xanthomonadaceae			10740	7086	16436	8381	18695	12502	8551	5946	22389	10087	21204	9306	22796	9023	16523	7471	15388	7430	28740	11129	23736	13160	12851	6418	18585	7974	22648	9256	27805	11562	18685	8119	21934	12587	19045	10971	21225	11561	14598	8914	15920	9229
32036	Bacteria	Proteobacteria	Gammaproteobacteria	Gammaproteobacteria incertae sedis	sulfur-oxidizing symbionts			1527	179	1856	142	1827	56	774	40	2723	105	2404	81	4050	233	2266	85	3330	435	4089	231	2450	88	1311	68	3367	231	3473	178	6114	674	3778	528	2243	88	1834	68	2757	180	1548	81	2213	148
32042	Bacteria	Proteobacteria	Gammaproteobacteria	Pseudomonadales	Pseudomonadaceae	Pseudomonas	Pseudomonas stutzeri group	0	0	0	0	0	0	0	0	0	0	0	0	0	0	0	0	0	0	0	0	0	0	0	0	0	0	0	0	0	0	0	0	0	0	0	0	0	0	0	0	0	0
32046	Bacteria	Terrabacteria group	Cyanobacteria/Melainabacteria group	Cyanobacteria	Synechococcales	Synechococcaceae	Synechococcus	32	0	52	0	35	1	30	0	31	0	18	1	15	1	15	0	28	0	33	1	25	0	17	0	30	0	20	0	24	0	13	0	21	0	24	0	39	1	30	0	42	0
32049	Bacteria	Terrabacteria group	Cyanobacteria/Melainabacteria group	Cyanobacteria	Synechococcales	Synechococcaceae	Synechococcus	282	36	265	60	416	50	335	28	516	59	490	43	585	49	390	45	510	42	541	65	545	63	636	40	563	58	459	55	546	60	305	36	339	42	335	30	380	60	262	25	372	44
32051	Bacteria	Terrabacteria group	Cyanobacteria/Melainabacteria group	Cyanobacteria	Synechococcales	Synechococcaceae	Synechococcus	1393	320	1795	383	2158	435	1258	321	2247	400	2057	337	2265	351	1569	306	1950	362	3121	526	2583	498	1888	402	2021	370	2171	344	2484	436	1625	283	2264	461	1947	352	2262	410	1577	271	1843	360
32052	Bacteria	Terrabacteria group	Cyanobacteria/Melainabacteria group	Cyanobacteria	Synechococcales	Synechococcaceae	Synechococcus	0	281	0	914	0	250	0	244	0	485	0	434	0	747	0	365	0	336	0	1536	0	316	0	311	0	474	0	491	0	1102	0	297	0	379	0	353	0	699	0	343	0	393
32062	Bacteria	Terrabacteria group	Deinococcus-Thermus	Deinococci	Deinococcales	Deinococcaceae	Deinococcus	0	0	0	0	0	0	0	0	0	0	0	0	0	0	0	0	0	0	0	0	0	0	0	0	0	0	0	0	0	0	0	0	0	0	0	0	0	0	0	0	0	0
32064	Bacteria	Terrabacteria group	Chloroflexi	Chloroflexia	Chloroflexales			2205	35	1980	29	3698	50	3286	46	3936	30	4033	40	3153	24	2504	21	3982	43	3485	35	5552	74	5388	58	3652	41	3191	34	3495	40	2744	25	3111	50	2807	32	2524	32	1985	15	2739	30
32066	Bacteria	Fusobacteria						0	0	0	0	0	0	0	0	0	0	0	0	0	0	0	0	0	0	0	0	0	0	0	0	0	0	0	0	0	0	0	0	0	0	0	0	0	0	0	0	0	0
32067	Bacteria	Fusobacteria	Fusobacteriia	Fusobacteriales	Leptotrichiaceae	Leptotrichia		1956	183	1760	211	2562	191	2270	211	2439	226	2094	146	2579	214	1719	124	3066	167	2987	210	3381	170	3702	181	3290	234	2400	199	2739	255	1726	146	1961	188	1674	83	2056	190	1409	96	2526	196
32069	Bacteria	Aquificae	Aquificae	Aquificales				381	6	308	13	496	10	391	21	405	19	362	13	383	12	245	10	517	14	527	12	689	16	626	14	464	10	386	14	428	17	291	13	329	12	331	8	304	13	209	10	393	12
32207	Bacteria	Terrabacteria group	Actinobacteria	Actinomycetia	Micrococcales	Micrococcaceae	Rothia	328	45	412	36	527	61	348	48	545	49	502	62	531	48	427	43	539	58	673	48	794	59	604	57	492	55	533	47	627	56	373	30	531	50	428	41	506	40	331	42	415	49
33010	Bacteria	Terrabacteria group	Actinobacteria	Actinomycetia	Propionibacteriales	Propionibacteriaceae	Cutibacterium	718	428	673	447	1040	536	726	409	1005	378	945	338	1011	379	777	280	1092	395	1217	449	1430	645	1230	398	1006	366	926	396	1085	406	721	316	921	463	870	438	925	576	676	397	876	462
33011	Bacteria	Terrabacteria group	Actinobacteria	Actinomycetia	Propionibacteriales	Propionibacteriaceae	Cutibacterium	1068	440	1042	449	1685	652	1178	441	1352	451	1325	433	1379	412	985	312	1664	570	1633	546	2098	681	1813	467	1567	412	1320	408	1445	469	1061	338	1488	545	1253	485	1452	520	945	375	1324	475
33013	Bacteria	Terrabacteria group	Actinobacteria	Actinomycetia	Micrococcales	Microbacteriaceae	Clavibacter	346	582	310	571	526	740	323	512	427	431	434	396	408	363	316	246	415	390	524	453	565	673	424	411	383	291	390	329	485	427	316	336	495	681	420	547	463	552	323	451	384	465
33014	Bacteria	Terrabacteria group	Actinobacteria	Actinomycetia	Micrococcales	Microbacteriaceae	Clavibacter	208	397	214	344	367	530	215	301	354	281	290	237	313	244	237	192	309	257	340	287	407	488	300	255	265	226	297	241	332	280	254	217	329	440	341	407	354	416	237	304	247	381
33024	Bacteria	Terrabacteria group	Firmicutes	Negativicutes	Acidaminococcales	Acidaminococcaceae	Phascolarctobacterium	3842	208	3337	213	5194	232	4774	259	4033	246	3585	203	4111	268	2966	155	5564	231	5412	306	6302	263	7021	286	5586	294	3753	204	4234	267	2787	150	3723	190	3245	207	3775	213	2532	144	4632	245
33025	Bacteria	Terrabacteria group	Firmicutes	Negativicutes	Acidaminococcales	Acidaminococcaceae	Phascolarctobacterium	230	15	235	37	343	25	236	29	273	26	254	20	298	34	186	15	430	30	337	43	429	37	430	28	345	41	268	34	318	32	202	23	248	26	215	26	239	32	152	18	272	32
33033	Bacteria	Terrabacteria group	Firmicutes	Tissierellia	Tissierellales	Peptoniphilaceae	Parvimonas	1768	184	1486	262	2405	189	1957	216	2111	242	1830	168	2026	238	1413	122	2611	186	2550	226	2946	160	3134	213	2676	216	1927	204	2044	250	1342	150	1720	161	1384	116	1677	191	1154	113	2249	168
33035	Bacteria	Terrabacteria group	Firmicutes	Clostridia	Eubacteriales	Lachnospiraceae	Blautia	3156	402	2805	422	3610	400	4000	557	2844	308	2714	243	3663	441	2539	264	4970	435	4766	467	4646	445	6372	588	5361	523	3249	326	3528	388	2039	243	2379	271	2218	239	3083	380	2058	248	4303	479
33040	Bacteria	Terrabacteria group	Firmicutes	Bacilli	Lactobacillales	Streptococcaceae	Streptococcus	52	25	50	15	61	16	68	21	106	41	91	33	109	50	74	23	90	61	115	33	103	20	130	92	93	43	102	61	118	32	52	15	53	16	65	12	60	21	36	13	61	24
33047	Bacteria	Proteobacteria	Alphaproteobacteria	Hyphomicrobiales	Bartonellaceae	Bartonella	Bartonella vinsonii	323	89	386	144	612	122	418	87	673	136	651	131	642	168	422	117	485	88	611	164	771	129	644	115	528	170	544	162	675	197	449	98	599	144	600	108	546	166	348	76	426	141
33050	Bacteria	Proteobacteria	Alphaproteobacteria	Sphingomonadales	Sphingomonadaceae	Sphingopyxis	Sphingopyxis macrogoltabida	4297	1728	4835	1758	8803	2695	4618	1581	9905	2356	8311	2163	8225	1905	5618	1343	6010	1550	8293	2019	10626	2883	6621	1644	6361	1406	8151	1853	9809	2238	7086	1686	10729	3070	8115	2569	8435	2361	5487	1804	5786	1736
33051	Bacteria	Proteobacteria	Alphaproteobacteria	Sphingomonadales	Sphingomonadaceae	Sphingomonas	Sphingomonas sanguinis	0	0	0	0	0	0	0	0	0	0	0	0	0	0	0	0	0	0	0	0	0	0	0	0	0	0	0	0	0	0	0	0	0	0	0	0	0	0	0	0	0	0
33055	Bacteria	Proteobacteria	Betaproteobacteria	Betaproteobacteria incertae sedis	Candidatus Kinetoplastibacterium			613	22	657	34	1027	23	554	27	1147	43	1096	32	1035	59	741	31	902	28	1201	47	1415	35	981	19	1060	38	1084	51	1336	53	831	24	998	44	811	25	890	36	582	27	765	33
33056	Bacteria	Proteobacteria	Betaproteobacteria	Betaproteobacteria incertae sedis	Candidatus Kinetoplastibacterium	Candidatus Kinetoplastibacterium crithidii		870	80	988	121	1347	144	810	97	1566	141	1403	111	1500	182	1206	98	1245	129	1776	140	1721	134	1246	122	1420	183	1538	157	1830	192	1069	107	1377	139	1125	100	1275	131	886	71	1192	119
33057	Bacteria	Proteobacteria	Betaproteobacteria	Rhodocyclales	Zoogloeaceae	Thauera		5255	1030	5523	880	10053	1802	4931	808	9580	1303	10021	1275	8107	979	6235	857	7603	1046	10021	1337	12706	1879	7366	945	7777	923	8174	1059	9936	1350	6811	994	9067	1526	8897	1555	7534	1189	5396	999	6708	1036
33059	Bacteria	Proteobacteria	Acidithiobacillia	Acidithiobacillales	Acidithiobacillaceae	Acidithiobacillus	Acidithiobacillus caldus	4791	994	5844	1150	8325	1439	4789	998	8694	1199	7805	1185	8710	1250	6999	1127	6864	1061	10129	1601	10290	1693	7187	1156	8584	1190	8553	1259	10496	1596	6336	961	8611	1417	7197	1227	7930	1317	6252	1076	7350	1183
33069	Bacteria	Proteobacteria	Gammaproteobacteria	Pseudomonadales	Pseudomonadaceae	Pseudomonas	Pseudomonas syringae group	653	538	739	863	1213	920	616	549	1568	974	1274	893	1421	980	1016	741	957	671	1427	1159	1489	1026	988	612	1277	892	1371	896	1810	1215	1064	667	1365	1124	1086	940	1257	1047	841	782	1059	864
33071	Bacteria	Terrabacteria group	Cyanobacteria/Melainabacteria group	Cyanobacteria	Gloeobacteria	Gloeobacterales	Gloeobacteraceae	1231	83	1205	91	2080	104	1420	93	2095	138	1803	104	1743	96	1231	51	1935	103	2139	160	2737	112	2307	147	1796	80	1661	104	1940	104	1424	97	1832	118	1493	98	1501	95	1129	65	1478	73
33074	Bacteria	Proteobacteria	Gammaproteobacteria	Oceanospirillales	Halomonadaceae	Zymobacter group	Zymobacter	2761	402	3850	601	4849	717	2469	415	6213	795	5430	695	6182	805	4389	692	3954	494	6856	905	5856	831	3555	479	5106	794	6113	818	7711	1129	4667	544	5709	840	4685	667	5610	887	3769	657	4355	783
33807	Bacteria	Proteobacteria	Alphaproteobacteria	unclassified Alphaproteobacteria				0	0	0	0	0	0	0	0	0	0	0	0	0	0	0	0	0	0	0	0	0	0	0	0	0	0	0	0	0	0	0	0	0	0	0	0	0	0	0	0	0	0
33809	Bacteria	Proteobacteria	Betaproteobacteria	unclassified Betaproteobacteria				0	0	0	0	0	0	0	0	0	0	0	0	0	0	0	0	0	0	0	0	0	0	0	0	0	0	0	0	0	0	0	0	0	0	0	0	1	0	0	0	0	0
33811	Bacteria	Proteobacteria	Gammaproteobacteria	unclassified Gammaproteobacteria				81	42	137	70	109	94	57	28	162	78	146	82	237	116	302	128	109	53	302	122	145	77	124	45	354	108	265	128	327	140	133	51	112	107	120	87	184	106	191	110	270	97
33877	Bacteria	Terrabacteria group	Actinobacteria	Actinomycetia	Micrococcales	Microbacteriaceae	Agromyces	364	190	360	167	544	259	354	176	499	158	502	139	480	138	346	131	575	182	532	163	724	278	520	144	470	140	525	166	507	168	370	128	464	215	444	207	489	181	301	159	396	146
33882	Bacteria	Terrabacteria group	Actinobacteria	Actinomycetia	Micrococcales	Microbacteriaceae	Microbacterium	4973	3004	5124	2828	7664	4168	5387	2689	7132	2710	7169	2440	6868	2326	5172	1817	7496	2948	8360	2861	10228	4580	7819	2557	7355	2146	7060	2420	7810	2928	5106	2043	7082	3732	6786	3356	6765	3265	5020	2720	6499	2898
33886	Bacteria	Terrabacteria group	Actinobacteria	Actinomycetia	Micrococcales	Microbacteriaceae	Rathayibacter	1489	933	1503	941	2438	1449	1693	902	2159	932	1971	741	2018	756	1534	570	2238	837	2324	857	3131	1456	2337	738	2089	611	2078	785	2367	897	1519	664	2148	1350	2019	1113	2092	1078	1515	835	1936	899
33887	Bacteria	Terrabacteria group	Actinobacteria	Actinomycetia	Micrococcales	Microbacteriaceae	Rathayibacter	271	373	197	344	351	468	219	313	329	348	319	286	346	278	250	213	346	336	357	341	485	546	331	279	339	258	335	296	365	325	247	247	338	513	288	389	342	450	249	308	276	342
33888	Bacteria	Terrabacteria group	Actinobacteria	Actinomycetia	Micrococcales	Microbacteriaceae	Rathayibacter	282	413	283	399	424	616	263	381	454	403	424	309	410	312	306	231	456	334	472	360	545	606	391	317	385	280	434	343	482	374	309	290	437	566	345	464	440	458	279	363	338	409
33892	Bacteria	Terrabacteria group	Actinobacteria	Actinomycetia	Corynebacteriales	Mycobacteriaceae	Mycobacterium	0	1	0	1	1	3	0	1	1	1	0	2	1	0	0	1	0	0	0	3	0	2	0	2	2	1	0	1	0	0	0	1	0	1	0	2	0	0	0	0	0	0
33894	Bacteria	Terrabacteria group	Actinobacteria	Actinomycetia	Corynebacteriales	Mycobacteriaceae	Mycobacterium	0	4	0	1	0	1	0	2	0	1	0	1	0	0	0	0	0	1	0	0	0	4	0	0	0	1	0	0	0	0	0	1	0	1	0	2	0	0	0	0	0	1
33899	Bacteria	Terrabacteria group	Actinobacteria	Actinomycetia	Streptomycetales	Streptomycetaceae	Streptomyces	1138	914	1080	878	1678	1210	1129	805	1724	797	1522	675	1522	645	1166	460	1501	712	1751	765	2202	1031	1627	716	1483	609	1568	708	1739	791	1247	573	1720	1094	1552	942	1657	909	1137	771	1342	842
33905	Bacteria	Terrabacteria group	Actinobacteria	Actinomycetia	Bifidobacteriales	Bifidobacteriaceae	Bifidobacterium	615	253	565	265	1017	364	768	236	859	268	815	282	881	235	648	200	945	246	962	331	1189	392	1077	279	933	245	806	225	929	310	589	204	803	336	760	318	802	316	574	222	761	283
33910	Bacteria	Terrabacteria group	Actinobacteria	Actinomycetia	Pseudonocardiales	Pseudonocardiaceae	Amycolatopsis	3834	2005	3599	1988	6505	2798	3808	1931	5856	1921	5225	1485	5240	1417	3805	1191	5538	1729	5758	1795	8100	2857	5546	1531	4952	1273	5417	1535	5946	1841	4235	1392	6116	2635	5369	2183	5701	2114	4041	1784	4515	1746
33923	Bacteria	Terrabacteria group	Tenericutes	Mollicutes	Mycoplasmatales	Mycoplasmataceae	Mycoplasmopsis	94	33	92	55	161	27	121	52	156	52	158	27	144	47	90	25	161	29	142	30	166	35	167	30	169	33	141	32	164	47	115	28	111	35	95	28	110	41	79	23	147	39
33925	Bacteria	Terrabacteria group	Tenericutes	Mollicutes	Entomoplasmatales	Entomoplasmataceae		140	20	135	15	229	21	195	23	192	33	154	27	180	26	127	18	203	29	247	22	311	20	290	22	214	20	148	23	203	16	135	14	186	30	159	22	157	19	115	12	173	9
33926	Bacteria	Terrabacteria group	Tenericutes	Mollicutes	Acholeplasmatales	Acholeplasmataceae	Candidatus Phytoplasma	68	8	56	20	98	15	68	21	94	16	96	11	94	17	66	10	91	22	122	18	159	27	87	32	80	19	98	19	95	32	67	6	100	7	61	12	77	8	44	8	66	8
33932	Bacteria	Terrabacteria group	Firmicutes	Bacilli	Bacillales	Bacillaceae	Sutcliffiella	2231	131	2142	189	3291	125	2890	156	3031	151	2798	126	3123	199	2332	101	3568	166	3622	202	4053	134	4611	153	3884	220	2907	187	3400	229	2136	101	2482	115	2213	103	2617	176	1866	101	2911	208
33934	Bacteria	Terrabacteria group	Firmicutes	Bacilli	Bacillales	Bacillaceae	Anoxybacillus	371	78	357	96	539	76	491	71	370	99	353	62	432	90	348	60	537	60	587	102	638	89	699	73	571	102	388	94	448	95	276	64	380	87	291	49	369	110	291	50	446	97
33936	Bacteria	Terrabacteria group	Firmicutes	Bacilli	Bacillales	Bacillaceae	Aeribacillus	2139	194	2002	254	3248	221	2795	267	2738	236	2626	192	2798	261	2009	165	3232	216	3312	273	4017	234	4372	282	3372	267	2484	207	2832	255	1860	124	2544	177	2106	151	2282	205	1680	108	2839	250
33938	Bacteria	Terrabacteria group	Firmicutes	Bacilli	Bacillales	Bacillaceae	Geobacillus	279	80	237	120	417	124	319	94	322	123	289	75	302	120	222	64	414	110	409	130	508	164	482	123	376	121	300	96	301	117	223	73	341	112	286	88	296	113	209	73	312	115
33940	Bacteria	Terrabacteria group	Firmicutes	Bacilli	Bacillales	Bacillaceae	Geobacillus	1054	231	987	305	1575	274	1347	273	1448	310	1278	265	1442	264	1044	182	1654	248	1806	322	2050	326	2104	280	1829	249	1396	241	1573	324	1059	206	1194	303	1092	223	1243	253	916	181	1428	252
33941	Bacteria	Terrabacteria group	Firmicutes	Bacilli	Bacillales	Bacillaceae	Geobacillus	167	45	143	44	265	50	204	45	266	41	202	31	240	37	136	31	280	62	265	49	342	66	272	30	264	30	187	44	283	55	186	23	207	45	176	31	208	39	129	27	213	47
33945	Bacteria	Terrabacteria group	Firmicutes	Bacilli	Lactobacillales	Enterococcaceae	Enterococcus	1044	219	1027	316	1351	238	1399	309	1373	263	1285	200	1663	330	1069	166	1757	262	1908	336	1959	274	2385	321	2068	306	1452	253	1567	329	982	177	1060	252	946	168	1279	254	873	153	1553	274
33951	Bacteria	Terrabacteria group	Firmicutes	Clostridia	Eubacteriales	Eubacteriaceae	Acetobacterium	0	32	0	24	0	38	0	60	0	48	0	30	0	44	0	28	0	51	0	39	0	49	0	64	0	68	0	36	0	46	0	28	0	45	0	29	0	25	0	18	0	46
33958	Bacteria	Terrabacteria group	Firmicutes	Bacilli	Lactobacillales	Lactobacillaceae		2297	262	2089	316	3272	359	2609	308	3029	397	2894	315	3058	360	2228	230	3582	352	3688	383	4429	385	4103	364	3586	385	2903	380	3370	451	2100	269	2712	329	2263	274	2480	328	1794	196	2778	336
33959	Bacteria	Terrabacteria group	Firmicutes	Bacilli	Lactobacillales	Lactobacillaceae	Lactobacillus	163	117	173	190	259	104	197	165	259	126	232	93	269	131	153	88	248	72	278	145	346	93	307	146	265	122	244	106	291	146	165	68	176	101	191	75	190	134	117	59	234	126
33962	Bacteria	Terrabacteria group	Firmicutes	Bacilli	Lactobacillales	Lactobacillaceae	Lentilactobacillus	240	84	223	92	331	68	274	93	340	100	297	86	348	103	219	66	378	98	367	101	448	87	454	91	347	95	297	83	336	104	250	57	290	88	242	53	259	104	176	44	278	63
33964	Bacteria	Terrabacteria group	Firmicutes	Bacilli	Lactobacillales	Lactobacillaceae	Leuconostoc	248	88	310	88	390	77	304	74	379	85	407	82	443	106	281	78	437	77	545	117	521	79	542	91	511	100	402	92	437	136	287	75	344	84	287	65	356	117	235	56	373	79
33966	Bacteria	Terrabacteria group	Firmicutes	Bacilli	Lactobacillales	Lactobacillaceae	Leuconostoc	6	2	12	3	19	0	11	1	21	3	14	0	14	2	14	0	19	1	29	6	24	3	31	5	27	2	16	4	20	2	17	0	15	0	5	1	9	2	13	1	11	1
33967	Bacteria	Terrabacteria group	Firmicutes	Bacilli	Lactobacillales	Lactobacillaceae	Leuconostoc	47	3	49	17	85	5	67	15	86	15	64	6	73	21	50	7	72	16	111	18	113	9	76	18	86	14	84	12	90	14	60	11	67	7	63	7	55	12	36	5	69	8
33968	Bacteria	Terrabacteria group	Firmicutes	Bacilli	Lactobacillales	Lactobacillaceae	Leuconostoc	321	53	338	79	566	58	378	91	475	85	437	77	523	98	334	56	526	40	566	83	669	74	626	176	529	75	437	75	493	92	304	77	480	73	418	50	477	68	312	48	447	79
33970	Bacteria	Terrabacteria group	Firmicutes	Bacilli	Lactobacillales	Enterococcaceae	Melissococcus	490	87	425	151	693	85	544	112	590	125	547	86	664	162	436	75	720	87	748	136	906	83	855	88	813	131	708	129	709	168	466	98	507	131	457	95	512	119	346	56	602	134
33986	Bacteria	Terrabacteria group	Firmicutes	Bacilli	Bacillales	Bacillales incertae sedis	Bacillales Family XII. Incertae Sedis	3334	170	3014	159	5172	201	3512	132	4606	200	4003	160	4535	209	3087	125	4821	147	5010	263	6324	235	5307	163	4770	185	4173	191	4761	227	3187	159	4296	221	3687	177	3928	163	2845	133	4138	159
33988	Bacteria	Proteobacteria	Alphaproteobacteria	Rickettsiales	Rickettsiaceae	Rickettsieae		20	2	20	6	39	19	29	0	78	23	71	23	76	24	42	27	44	5	46	12	69	17	44	4	50	7	49	24	80	27	60	25	54	7	50	12	47	22	27	12	25	8
33989	Bacteria	Proteobacteria	Alphaproteobacteria	Rickettsiales	Rickettsiaceae	Rickettsieae	Rickettsia	141	54	156	102	201	73	140	54	270	55	210	45	329	107	221	78	193	41	287	157	271	66	232	54	238	58	282	69	347	114	178	46	276	77	167	41	206	89	138	63	183	54
33990	Bacteria	Proteobacteria	Alphaproteobacteria	Rickettsiales	Rickettsiaceae	Rickettsieae	Rickettsia	470	61	469	113	711	76	669	76	793	85	647	67	873	97	598	42	788	72	938	92	927	97	1079	66	986	71	790	62	919	91	560	54	621	94	505	65	713	77	411	46	733	88
33992	Bacteria	Proteobacteria	Alphaproteobacteria	Rickettsiales	Rickettsiaceae	Rickettsieae	Rickettsia	153	17	105	18	227	16	157	13	249	20	221	9	249	19	161	13	192	10	199	34	289	34	242	11	211	20	195	20	244	31	171	14	201	26	190	9	195	16	136	13	164	17
33993	Bacteria	Proteobacteria	Alphaproteobacteria	Rickettsiales	Anaplasmataceae	Neorickettsia		679	42	612	60	1193	92	694	71	1268	143	1026	88	1082	84	720	62	1064	95	1121	111	1558	121	1072	90	1052	77	1001	101	1257	128	817	78	1169	98	902	65	873	76	660	53	833	59
33995	Bacteria	Proteobacteria	Alphaproteobacteria	Rhodospirillales	Acetobacteraceae	Komagataeibacter	Komagataeibacter europaeus	573	306	687	365	1171	604	634	330	1338	573	1153	489	1255	462	929	339	880	340	1201	429	1500	699	973	381	1066	396	1162	447	1307	519	960	416	1194	626	1013	504	1111	483	787	357	885	354
34004	Bacteria	Proteobacteria	Alphaproteobacteria	Rhodobacterales	Rhodobacteraceae	Paracoccus	Paracoccus aminovorans	1514	993	1978	1028	3076	1661	1668	1079	4154	1708	3679	1540	3505	1312	2422	938	2291	939	3667	1192	4061	1987	2448	1157	2465	967	3172	1109	4032	1424	2830	1188	3840	1937	3424	1801	3173	1503	2055	1070	1969	1016
34008	Bacteria	Proteobacteria	Alphaproteobacteria	Rhodobacterales	Rhodobacteraceae	Rhodovulum		1672	385	2120	439	3265	703	2061	404	4281	704	3644	649	3533	553	2577	400	2498	396	3755	515	4264	854	3137	470	2729	401	3313	496	3990	616	2952	511	3854	794	3374	806	3374	621	2167	383	2221	459
34009	Bacteria	Proteobacteria	Alphaproteobacteria	Rhodobacterales	Rhodobacteraceae	Rhodovulum	unclassified Rhodovulum	0	0	0	0	0	0	0	0	0	0	0	0	0	0	0	0	0	0	0	0	0	0	0	0	0	0	0	0	0	0	0	0	0	0	0	0	0	0	0	0	0	0
34017	Bacteria	Proteobacteria	Alphaproteobacteria	Hyphomicrobiales	Rhodobiaceae	Rhodobium	Rhodobium orientis	0	0	0	0	0	0	0	0	0	0	0	0	0	0	0	0	0	0	0	0	0	0	0	0	0	0	0	0	0	0	0	0	0	0	0	0	0	0	0	0	0	0
34019	Bacteria	Proteobacteria	Alphaproteobacteria	Hyphomicrobiales	Rhizobiaceae	Liberibacter		432	32	407	42	652	59	420	46	842	154	730	95	669	104	468	74	594	39	722	64	879	94	590	82	597	81	682	108	789	116	541	97	681	101	609	55	612	98	390	42	468	56
34021	Bacteria	Proteobacteria	Alphaproteobacteria	Hyphomicrobiales	Rhizobiaceae	Liberibacter	Candidatus Liberibacter asiaticus	566	71	634	103	959	84	686	78	1092	137	865	88	1025	116	683	56	867	94	994	129	1185	132	1006	85	921	102	954	91	1118	136	745	69	997	123	821	85	893	102	588	50	796	79
34035	Bacteria	Proteobacteria	delta/epsilon subdivisions	Epsilonproteobacteria	Epsilonproteobacteria incertae sedis			19	0	27	2	19	0	17	1	20	0	28	0	32	1	24	0	19	1	34	0	34	0	33	1	37	1	19	1	23	0	12	0	14	0	15	0	15	1	14	0	19	1
34037	Bacteria	Proteobacteria	Gammaproteobacteria	Enterobacterales	Yersiniaceae	Rahnella		1240	350	1542	592	2082	461	1194	344	2549	568	2241	506	2568	683	1804	461	1876	429	2882	731	2681	536	1989	365	2326	640	2403	635	2990	792	1731	410	2239	665	1920	529	2177	657	1490	441	1903	626
34038	Bacteria	Proteobacteria	Gammaproteobacteria	Enterobacterales	Yersiniaceae	Rahnella	Rahnella aquatilis	206	114	246	171	328	146	254	139	422	251	310	188	438	220	313	151	337	128	438	171	378	169	392	124	452	155	396	207	437	268	295	151	297	189	281	155	379	195	234	120	333	169
34061	Bacteria	Proteobacteria	Gammaproteobacteria	Moraxellales	Moraxellaceae	Moraxella	Moraxella cuniculi	938	215	1433	331	1770	242	862	150	2195	338	1840	256	2348	415	1547	273	1325	247	2482	423	2090	254	1220	208	1833	335	2322	396	2815	476	1537	223	2153	331	1605	250	2147	376	1387	234	1676	311
34062	Bacteria	Proteobacteria	Gammaproteobacteria	Moraxellales	Moraxellaceae	Moraxella	Moraxella osloensis	3054	558	4021	1030	5152	841	2888	554	6792	1231	5784	1031	6865	1500	4741	1031	4601	722	7200	1444	6296	933	4493	851	6014	1283	6954	1474	8396	1784	4779	825	5685	1211	4819	879	5776	1272	3911	830	4857	1082
34064	Bacteria	Proteobacteria	Gammaproteobacteria	Thiotrichales	Francisellaceae			1068	55	1204	76	1489	73	803	49	2172	117	1834	91	2046	129	1411	109	1745	75	2284	101	2015	105	1259	77	1726	141	2194	123	2598	162	1533	69	1747	80	1415	64	1697	107	1083	72	1326	99
34067	Bacteria	Proteobacteria	Gammaproteobacteria	Thiotrichales	Piscirickettsiaceae	Cycloclasticus		10942	471	17772	987	20286	755	9052	384	27405	1308	24612	1087	29030	1526	23222	1003	15905	611	33752	1628	25236	894	13546	489	29154	1485	28920	1510	38333	1943	19412	957	25987	1241	21040	920	25658	1360	18883	814	23775	1166
34068	Bacteria	Proteobacteria	Gammaproteobacteria	Thiotrichales	Piscirickettsiaceae	Cycloclasticus	Cycloclasticus pugetii	0	0	0	0	0	0	0	0	0	0	0	0	0	0	0	0	0	0	0	0	0	0	0	0	0	0	0	0	0	0	0	0	0	0	0	0	0	0	0	0	0	0
34072	Bacteria	Proteobacteria	Betaproteobacteria	Burkholderiales	Comamonadaceae	Variovorax		3607	1426	4415	1430	7028	2298	3560	1235	8643	1898	7518	1688	7874	1575	5616	1278	5464	1416	8452	1843	9240	2637	5803	1323	6369	1234	7710	1513	9464	1950	6103	1424	7966	2389	6763	2057	7226	1980	4808	1515	5095	1517
34073	Bacteria	Proteobacteria	Betaproteobacteria	Burkholderiales	Comamonadaceae	Variovorax	Variovorax paradoxus	4046	2231	4834	2503	8021	3577	4497	2251	8827	2846	7485	2577	7829	2383	5715	1872	5898	2132	8752	2912	9871	3771	6627	2202	7077	2040	7843	2410	9269	3043	6473	2030	8468	3608	6846	3114	7283	3111	5032	2366	5872	2537
34085	Bacteria	FCB group	Bacteroidetes/Chlorobi group	Bacteroidetes	Flavobacteriia	Flavobacteriales	Weeksellaceae	1774	300	2275	459	2265	260	1585	229	2797	432	2350	295	3711	629	2169	317	2659	285	3557	429	2563	251	2341	249	3447	457	3489	535	4024	713	2120	298	2236	378	1962	279	2766	529	1737	272	2690	391
34094	Bacteria	PVC group	Chlamydiae	Chlamydiia	Parachlamydiales	Simkaniaceae	Simkania	0	0	0	0	0	0	0	0	0	0	0	0	0	0	0	0	0	0	0	0	0	0	0	0	0	0	0	0	0	0	0	0	0	0	0	0	0	0	0	0	0	0
34098	Bacteria	FCB group	Bacteroidetes/Chlorobi group	Bacteroidetes	Flavobacteriia	Flavobacteriales	Blattabacteriaceae	1261	130	1553	196	1699	135	1294	126	1752	211	1465	148	2038	269	1283	134	1904	146	2329	217	1944	165	1966	127	2065	221	2028	222	2334	289	1448	135	1395	168	1310	100	1676	224	1026	101	1649	198
34105	Bacteria	Fusobacteria	Fusobacteriia	Fusobacteriales	Leptotrichiaceae	Streptobacillus	Streptobacillus moniliformis	1010	110	1045	137	1529	64	1254	121	1304	115	1223	78	1402	140	877	60	1585	79	1661	111	1884	81	1807	110	1637	114	1268	106	1484	137	937	61	1147	90	957	59	1180	103	821	55	1377	88
35554	Bacteria	Proteobacteria	delta/epsilon subdivisions	Deltaproteobacteria	Desulfuromonadales	Geobacteraceae	Geobacter	12358	2487	10833	2337	15280	3395	14130	3292	10558	2272	10854	2017	13573	2478	9739	1901	17872	3017	18023	2940	18708	3641	22452	3788	19158	2793	11777	2268	13606	2551	8540	1623	10158	2607	9869	2222	12385	2921	8539	2134	16175	3195
35623	Bacteria	Terrabacteria group	Tenericutes	Mollicutes	Acholeplasmatales	Acholeplasmataceae	Acholeplasma	723	73	714	92	938	48	780	85	839	94	803	54	1070	74	636	38	1099	49	1187	82	1113	47	1210	92	1208	90	929	59	999	82	622	48	727	58	620	35	844	69	535	38	1024	81
35703	Bacteria	Proteobacteria	Gammaproteobacteria	Enterobacterales	Enterobacteriaceae	Citrobacter	Citrobacter amalonaticus	139	62	152	128	186	104	153	75	201	132	189	118	190	130	135	86	185	79	245	153	225	131	210	61	189	92	213	131	234	184	112	97	160	143	179	116	199	142	150	90	190	101
35755	Bacteria	Terrabacteria group	Actinobacteria	Actinomycetia	Corynebacteriales	Corynebacteriaceae	Corynebacterium	498	98	444	107	684	120	484	99	693	126	666	110	662	133	449	91	682	108	739	159	943	150	752	128	654	147	631	116	730	148	497	82	666	126	593	98	600	129	410	82	586	104
35757	Bacteria	Terrabacteria group	Actinobacteria	Actinomycetia	Corynebacteriales	Corynebacteriaceae	Corynebacterium	957	215	888	284	1448	224	953	217	1307	232	1185	211	1321	263	937	201	1358	203	1598	351	1896	281	1349	210	1368	242	1264	247	1421	236	992	171	1241	255	1069	233	1224	281	906	181	1166	238
35760	Bacteria	Terrabacteria group	Actinobacteria	Actinomycetia	Bifidobacteriales	Bifidobacteriaceae	Bifidobacterium	439	532	388	501	623	708	464	468	595	457	531	448	584	380	422	313	641	437	630	489	820	722	735	409	676	338	568	373	627	450	447	326	600	643	481	544	500	544	376	434	586	449
35761	Bacteria	Terrabacteria group	Actinobacteria	Actinomycetia	Propionibacteriales	Nocardioidaceae	Nocardioides	0	0	0	0	0	0	0	0	0	0	0	0	0	0	0	0	0	0	0	0	0	0	0	0	0	0	0	0	0	0	0	0	0	0	0	0	0	0	0	0	0	0
35787	Bacteria	Terrabacteria group	Firmicutes	Bacilli	Lactobacillales	Lactobacillaceae	Limosilactobacillus	339	193	271	154	507	212	377	197	477	156	392	143	449	151	305	118	528	181	533	195	633	243	612	216	514	181	404	161	437	158	303	129	355	167	321	150	363	174	250	124	391	194
35790	Bacteria	Proteobacteria	Alphaproteobacteria	Rickettsiales	Rickettsiaceae	Rickettsieae	Rickettsia	16	13	24	16	48	14	28	25	52	8	38	13	47	7	21	8	42	13	43	23	77	21	48	27	34	17	47	8	54	19	29	7	48	6	29	10	40	27	28	11	17	20
35791	Bacteria	Proteobacteria	Alphaproteobacteria	Rickettsiales	Rickettsiaceae	Rickettsieae	Rickettsia	0	8	0	1	0	12	0	9	0	34	0	3	0	15	0	33	0	10	0	15	0	10	0	5	0	16	0	19	0	30	0	12	0	15	0	1	0	19	0	8	0	5
35792	Bacteria	Proteobacteria	Alphaproteobacteria	Rickettsiales	Rickettsiaceae	Rickettsieae	Rickettsia	12	4	18	7	37	6	24	5	60	8	39	2	38	7	29	6	28	11	37	7	53	9	29	8	29	9	36	4	46	8	40	3	42	7	20	2	40	2	29	2	23	12
35794	Bacteria	Proteobacteria	Alphaproteobacteria	Rickettsiales	Rickettsiaceae	Rickettsieae	Rickettsia	11	3	10	3	13	3	19	1	24	5	16	9	19	4	10	0	15	1	8	6	26	5	15	4	23	3	12	5	14	7	11	5	21	9	15	6	14	4	10	2	20	4
35798	Bacteria	Proteobacteria	Betaproteobacteria	Nitrosomonadales	Nitrosomonadaceae	Nitrosospira		3033	61	6247	236	8610	316	3234	107	10938	341	7938	220	7237	192	6286	139	4313	113	8706	271	9893	317	5101	140	5518	114	8841	258	13062	373	8065	262	11527	410	7257	279	6526	242	5309	170	4384	122
35800	Bacteria	Nitrospinae/Tectomicrobia group	Nitrospinae	Nitrospinia	Nitrospinales	Nitrospinaceae	Nitrospina	0	0	0	0	0	0	0	0	0	0	0	0	0	0	0	0	0	0	0	0	0	0	0	0	0	0	0	0	0	0	0	0	0	0	0	0	0	0	0	0	0	0
35806	Bacteria	Proteobacteria	Alphaproteobacteria	Rhodobacterales	Rhodobacteraceae	Rhodovulum	Rhodovulum sulfidophilum	1948	1272	2529	1460	3882	2258	2406	1447	5035	2312	4683	2246	4352	1826	3006	1324	3010	1293	4234	1765	5173	2701	3537	1607	3300	1289	3992	1653	4800	1949	3362	1680	4680	2618	4287	2500	4010	1984	2644	1370	2755	1398
35814	Bacteria	Proteobacteria	Betaproteobacteria	Burkholderiales	Alcaligenaceae	Bordetella	Bordetella holmesii	1068	737	1139	819	1886	1211	1038	670	2195	1045	1855	999	2046	955	1531	734	1539	778	2201	1126	2475	1277	1697	769	1840	855	2035	980	2513	1192	1649	767	1965	1226	1760	1135	1863	1108	1334	726	1453	881
35818	Bacteria	Proteobacteria	delta/epsilon subdivisions	Epsilonproteobacteria	Campylobacterales	Helicobacteraceae	Helicobacter	990	91	966	110	1381	116	1092	134	1355	131	1152	123	1464	143	1048	92	1495	93	1620	133	1802	126	1814	117	1692	156	1344	102	1537	151	1001	93	1165	91	1029	54	1212	115	818	41	1317	114
35829	Bacteria	Terrabacteria group	Firmicutes	Clostridia	Eubacteriales	Oscillospiraceae	Acetivibrio	898	9	899	4	1162	7	1497	11	946	10	885	10	1791	13	1196	7	1801	13	1929	9	1754	11	3230	17	2469	16	1323	9	1475	12	799	1	660	7	643	6	1090	5	771	5	1477	13
35836	Bacteria	Proteobacteria	delta/epsilon subdivisions	Deltaproteobacteria	Syntrophobacterales	Syntrophobacteraceae	Desulfacinum	0	0	0	0	0	0	0	0	0	0	0	0	0	0	0	0	0	0	0	0	0	0	0	0	0	0	0	0	0	0	0	0	0	0	0	0	0	0	0	0	0	0
35841	Bacteria	Terrabacteria group	Firmicutes	Bacilli	Bacillales	Bacillaceae	Caldibacillus	2338	277	2085	301	3107	270	2907	329	3026	237	2690	270	2925	315	2140	216	3469	260	3632	415	4137	316	4413	375	3575	361	2836	275	3127	342	2104	194	2612	217	2223	194	2538	280	1736	155	2927	278
36739	Bacteria	Terrabacteria group	Actinobacteria	Actinomycetia	Micrococcales	Dermabacteraceae	Dermabacter	704	262	643	322	952	393	706	243	863	305	869	292	983	245	661	206	989	275	1126	358	1231	417	1082	243	996	257	920	287	1045	321	642	230	854	367	854	347	828	339	699	254	814	251
36740	Bacteria	Terrabacteria group	Actinobacteria	Actinomycetia	Micrococcales	Dermabacteraceae	Dermabacter	0	120	0	96	0	148	0	104	0	98	0	107	0	94	0	75	0	118	0	100	0	168	0	100	0	89	0	94	0	141	0	79	0	126	0	115	0	144	0	85	0	121
36745	Bacteria	Terrabacteria group	Firmicutes	Clostridia	Eubacteriales	Clostridiaceae	Clostridium	2675	238	2581	355	3572	244	3810	313	2758	307	2552	175	3672	376	2406	165	4260	204	4501	267	4393	219	6228	244	5129	333	2968	309	3564	425	1959	196	2250	223	2009	149	2857	321	1922	166	4108	314
36805	Bacteria	Terrabacteria group	Actinobacteria	Actinomycetia	Micrococcales	Microbacteriaceae	Microbacterium	955	654	947	696	1475	905	997	601	1308	583	1196	484	1168	499	907	411	1306	609	1280	609	1806	936	1304	474	1208	459	1154	460	1332	578	914	417	1335	827	1276	739	1212	710	905	499	1142	588
36809	Bacteria	Terrabacteria group	Actinobacteria	Actinomycetia	Corynebacteriales	Mycobacteriaceae	Mycobacteroides	1934	1210	1971	1415	3328	1686	1874	1162	2971	1385	2663	1114	2689	1124	1999	953	2678	1118	3173	1519	3961	1808	2663	1066	2478	957	2907	1172	3126	1391	2291	956	3026	1717	2638	1482	2767	1577	2004	1167	2345	1215
36813	Bacteria	Terrabacteria group	Actinobacteria	Actinomycetia	Corynebacteriales	Mycobacteriaceae	Mycolicibacterium	2822	1191	2999	1267	5051	1738	2728	1136	4785	1230	4262	1127	4191	1045	2992	764	3892	1076	4685	1306	6115	1809	4034	1065	3544	856	4265	1102	5033	1204	3603	848	5441	1661	4375	1512	4583	1488	3172	1083	3468	1163
36818	Bacteria	Terrabacteria group	Actinobacteria	Actinomycetia	Streptomycetales	Streptomycetaceae	Streptomyces	1487	1091	1519	1050	2825	1498	1591	1092	2569	993	2163	876	2215	804	1692	613	2128	875	2490	877	3388	1473	2203	883	2134	688	2279	801	2718	1023	1843	739	2627	1383	2281	1124	2352	1132	1713	924	1967	959
36822	Bacteria	Terrabacteria group	Actinobacteria	Actinomycetia	Corynebacteriales	Gordoniaceae	Gordonia	723	624	783	671	1312	864	751	538	1285	672	1151	540	1178	566	826	394	929	610	1200	625	1595	916	1009	492	983	496	1226	519	1333	610	986	443	1365	796	1125	710	1274	732	872	627	903	609
36826	Bacteria	Terrabacteria group	Firmicutes	Clostridia	Eubacteriales	Clostridiaceae	Clostridium	1	0	0	0	0	0	0	0	1	0	0	0	0	0	0	0	0	0	0	0	1	0	0	0	0	0	0	0	1	1	0	0	0	0	0	0	0	0	0	0	0	0
36831	Bacteria	Terrabacteria group	Firmicutes	Clostridia	Eubacteriales	Clostridiaceae	Clostridium	56	12	59	25	83	13	62	21	69	16	73	12	52	11	46	6	90	9	111	16	106	8	122	16	101	11	68	7	86	17	52	5	57	8	47	9	75	12	34	6	78	8
36853	Bacteria	Terrabacteria group	Firmicutes	Clostridia	Eubacteriales	Peptococcaceae	Desulfitobacterium	4515	79	3800	97	5643	70	5895	92	4037	63	3901	46	4627	73	3329	69	6911	86	6347	106	7251	104	9336	134	7127	111	3945	83	4400	78	2922	39	3462	51	3287	47	3705	59	2766	58	5625	84
36855	Bacteria	Proteobacteria	Alphaproteobacteria	Hyphomicrobiales	Brucellaceae	Brucella/Ochrobactrum group	Brucella	13	6	14	4	27	4	13	11	33	3	20	3	31	2	14	7	28	6	17	4	20	15	17	7	12	8	14	3	24	6	16	3	21	5	25	6	22	5	8	4	14	8
36866	Bacteria	Proteobacteria	Gammaproteobacteria	Enterobacterales	Enterobacteriaceae	unclassified Enterobacteriaceae		87	209	77	285	172	240	89	209	153	372	157	287	161	410	110	172	132	219	146	386	189	271	155	265	188	368	151	359	180	462	111	221	161	322	184	245	122	320	74	205	134	305
36870	Bacteria	Proteobacteria	Gammaproteobacteria	Enterobacterales	Erwiniaceae	Wigglesworthia	Wigglesworthia glossinidia	532	54	619	75	827	79	653	51	887	125	697	104	818	105	584	54	863	58	995	67	1048	85	1015	57	935	85	826	97	933	136	615	72	746	85	556	68	683	68	473	38	777	79
36874	Bacteria	FCB group	Bacteroidetes/Chlorobi group	Bacteroidetes	Bacteroidia	Bacteroidales	Porphyromonadaceae	2851	252	2974	240	3321	230	2731	254	3101	190	2785	193	4819	280	2877	192	4379	272	4831	319	4010	245	4357	303	5565	338	4070	263	4696	323	2399	174	2646	184	2184	152	3699	263	2273	154	4189	292
37326	Bacteria	Terrabacteria group	Actinobacteria	Actinomycetia	Corynebacteriales	Nocardiaceae	Nocardia	3839	2673	3882	2634	6602	3794	3769	2436	6598	2541	5712	2100	5881	2041	4373	1587	5437	2231	6281	2574	8112	3565	5250	2105	5300	1779	6766	2141	7012	2522	4824	1862	6757	3437	5745	2912	6199	3044	4503	2371	5076	2503
37329	Bacteria	Terrabacteria group	Actinobacteria	Actinomycetia	Corynebacteriales	Nocardiaceae	Nocardia	2291	1268	2313	1250	4179	1812	2262	1237	3878	1237	3402	1019	3366	969	2549	753	3230	985	3771	1195	4978	1853	3050	975	2955	832	3663	1002	4084	1158	2770	865	4160	1755	3563	1531	3633	1379	2698	1107	2855	1199
37332	Bacteria	Terrabacteria group	Actinobacteria	Actinomycetia	Corynebacteriales	Nocardiaceae	Nocardia	3652	1327	3804	1254	6515	1771	3762	1166	5962	1303	5106	1093	5507	1044	4086	864	5244	1097	5885	1262	8135	1819	5367	975	5137	851	5496	1093	6280	1257	4295	939	6481	1750	5344	1436	5883	1466	4245	1211	4781	1205
37372	Bacteria	Proteobacteria	delta/epsilon subdivisions	Epsilonproteobacteria	Campylobacterales	Helicobacteraceae	Helicobacter	1056	103	1003	127	1522	113	1104	115	1487	131	1327	73	1596	128	1002	79	1581	97	1656	114	1902	135	1650	136	1748	122	1461	100	1750	140	1116	80	1238	93	1065	65	1296	119	840	59	1396	119
37448	Bacteria	Proteobacteria	Betaproteobacteria	Burkholderiales	Comamonadaceae	Polaromonas	Polaromonas vacuolata	2107	407	2808	569	3907	634	2146	364	4718	763	4409	673	4504	834	3281	579	3344	484	5225	943	4996	793	3466	502	4054	699	4303	770	5427	910	3317	542	4187	818	3730	675	3841	798	2743	558	3223	601
37452	Bacteria	FCB group	Bacteroidetes/Chlorobi group	Bacteroidetes	unclassified Bacteroidetes			0	0	0	0	0	0	0	0	0	0	0	0	0	0	0	0	0	0	0	0	0	0	0	0	0	0	0	0	0	0	0	0	0	0	0	0	0	0	0	0	0	0
37482	Bacteria	Terrabacteria group	Firmicutes	Bacilli	Bacillales	Thermoactinomycetaceae	Laceyella	3678	357	3357	400	5596	457	4533	401	4901	398	4422	346	4400	387	3343	287	5631	379	5574	471	7124	465	6618	433	5486	434	4232	353	4920	479	3423	274	4415	342	3873	311	4090	408	3076	255	4660	374
37625	Bacteria	Proteobacteria	delta/epsilon subdivisions	Deltaproteobacteria	Desulfuromonadales	Desulfuromonadaceae	Desulfuromusa	0	0	0	0	0	0	0	0	0	0	0	0	0	0	0	0	0	0	0	0	0	0	0	0	0	0	0	0	0	0	0	0	0	0	0	0	0	0	0	0	0	0
37635	Bacteria	PVC group	Planctomycetes	Planctomycetia	Planctomycetales	Planctomycetaceae	Planctomyces	0	0	0	0	0	0	0	0	0	0	0	0	0	0	0	0	0	0	0	0	0	0	0	0	0	0	0	0	0	0	0	0	0	0	0	0	0	0	0	0	0	0
37692	Bacteria	Terrabacteria group	Tenericutes	Mollicutes	Acholeplasmatales	Acholeplasmataceae	Candidatus Phytoplasma	239	35	241	34	349	25	351	34	295	36	240	32	336	46	240	15	385	32	405	62	434	30	545	33	420	55	269	38	342	41	220	20	200	27	229	19	233	32	163	22	296	34
37734	Bacteria	Terrabacteria group	Firmicutes	Bacilli	Lactobacillales	Enterococcaceae	Enterococcus	178	37	254	92	252	54	268	73	270	83	226	49	319	88	204	52	311	57	384	75	334	65	356	65	360	70	306	77	319	91	177	53	202	60	200	60	258	74	168	38	296	75
37762	Bacteria	Proteobacteria	Gammaproteobacteria	Enterobacterales	Enterobacteriaceae	Escherichia	Escherichia coli	0	0	0	0	0	0	2	0	1	0	1	0	1	0	0	0	1	0	2	0	2	0	0	0	0	0	2	0	0	0	1	0	0	0	1	0	0	0	0	0	0	0
37914	Bacteria	Terrabacteria group	Actinobacteria	Actinomycetia	Corynebacteriales	Dietziaceae	Dietzia	2052	453	2001	448	3402	675	1939	409	2996	409	2631	357	2858	397	2219	300	3020	446	3166	496	4420	705	2684	397	2637	342	2920	366	3234	526	2270	317	3311	612	2825	492	3114	566	2136	402	2485	460
37915	Bacteria	Terrabacteria group	Actinobacteria	Actinomycetia	Corynebacteriales	Dietziaceae	Dietzia	0	0	0	0	0	0	0	0	0	0	0	0	0	0	0	0	0	0	0	0	0	0	0	0	0	0	0	0	0	0	0	0	0	0	0	0	0	0	0	0	0	0
37919	Bacteria	Terrabacteria group	Actinobacteria	Actinomycetia	Corynebacteriales	Nocardiaceae	Rhodococcus	1477	1701	1670	1732	2283	2293	1549	1515	2105	1728	2009	1475	2065	1518	1597	1028	2579	1603	2782	1921	3279	2578	2408	1418	2171	1215	2401	1538	2332	1726	1605	1196	2089	2309	1818	1897	2027	1888	1465	1541	1923	1521
37923	Bacteria	Terrabacteria group	Actinobacteria	Actinomycetia	Micrococcales	Micrococcaceae	Rothia	0	0	0	0	0	0	0	0	0	0	0	0	0	0	0	0	0	0	0	0	0	0	0	0	0	0	0	0	0	0	0	0	0	0	0	0	0	0	0	0	0	0
37927	Bacteria	Terrabacteria group	Actinobacteria	Actinomycetia	Micrococcales	Micrococcaceae	Sinomonas	1875	1012	1960	913	3131	1420	2077	878	2811	921	2738	774	2609	728	2026	625	2916	847	2957	899	4063	1403	3009	798	2584	640	2762	725	3023	864	2092	639	2797	1211	2801	1145	2646	1083	1940	853	2424	901
37928	Bacteria	Terrabacteria group	Actinobacteria	Actinomycetia	Micrococcales	Micrococcaceae	Arthrobacter	2086	701	2010	676	3491	881	2134	665	3499	690	3348	594	3059	597	2221	486	3147	676	3655	660	4617	969	3156	647	2930	542	3090	617	3470	720	2503	509	3479	872	3177	771	3023	802	2092	553	2441	669
37929	Bacteria	Terrabacteria group	Actinobacteria	Actinomycetia	Micrococcales	Micrococcaceae	Glutamicibacter	196	110	170	93	289	169	250	98	291	110	275	115	252	87	194	66	288	89	289	98	372	171	331	102	272	73	230	104	305	136	191	81	274	122	192	101	227	135	192	82	242	111
38080	Bacteria	Proteobacteria	Betaproteobacteria	Nitrosomonadales	Nitrosomonadaceae	Nitrosospira	unclassified Nitrosospira	0	0	0	0	0	0	0	0	0	0	0	0	0	0	0	0	0	0	0	0	0	0	0	0	0	0	0	0	0	0	0	0	0	0	0	0	0	0	0	0	0	0
38289	Bacteria	Terrabacteria group	Actinobacteria	Actinomycetia	Corynebacteriales	Corynebacteriaceae	Corynebacterium	681	370	700	445	1103	472	749	369	1087	399	940	370	1034	369	755	264	1042	361	1211	431	1379	534	1140	333	1059	336	1058	370	1188	429	823	279	948	460	916	480	1004	415	686	362	852	413
38293	Bacteria	Proteobacteria	Gammaproteobacteria	Vibrionales	Vibrionaceae	Photobacterium	Photobacterium damselae	2696	261	3689	487	3895	304	2520	293	5484	657	4780	490	6273	793	4258	410	4073	257	6834	580	5055	375	3947	266	5825	605	5820	610	7207	880	4034	362	4857	477	4094	376	5315	692	3512	331	4558	508
38294	Bacteria	Proteobacteria	Gammaproteobacteria	Vibrionales	Vibrionaceae	Photobacterium	Photobacterium damselae	214	37	294	66	277	41	231	34	465	92	341	77	448	88	332	53	279	36	516	74	367	60	363	58	409	102	402	93	517	145	275	48	320	82	256	56	361	89	259	49	336	79
38300	Bacteria	Terrabacteria group	Actinobacteria	Actinomycetia	Streptomycetales	Streptomycetaceae	Streptomyces	1241	902	1302	930	2154	1250	1195	950	1983	825	1729	661	1785	654	1323	561	1663	759	1869	871	2504	1225	1597	786	1632	629	1711	709	2011	767	1402	596	2034	1192	1921	955	1865	939	1403	781	1601	837
38301	Bacteria	Terrabacteria group	Actinobacteria	Actinomycetia	Corynebacteriales	Corynebacteriaceae	Corynebacterium	184	170	167	180	283	221	192	219	294	171	234	168	283	151	212	118	259	210	276	225	361	223	297	193	297	147	295	174	297	196	211	134	253	235	197	209	242	202	167	135	233	179
38302	Bacteria	Terrabacteria group	Actinobacteria	Actinomycetia	Corynebacteriales	Corynebacteriaceae	Corynebacterium	0	393	0	369	0	601	0	357	0	361	0	360	0	321	0	238	0	357	0	361	0	556	0	342	0	275	0	298	0	341	0	291	0	529	0	480	0	458	0	332	0	361
38310	Bacteria	Terrabacteria group	Actinobacteria	Actinomycetia	Corynebacteriales	Nocardiaceae	Rhodococcus	2038	755	2138	853	3473	1138	1978	741	3133	849	2832	713	3000	707	2078	545	2834	793	3188	817	4256	1255	2705	706	2707	671	3220	790	3427	890	2359	644	3524	1147	3208	1084	3252	1069	2372	852	2622	893
38313	Bacteria	Proteobacteria	Gammaproteobacteria	Alteromonadales	Shewanellaceae	Shewanella	Shewanella algae	1354	567	1793	908	2178	766	1286	493	2876	1057	2375	861	2822	1110	1975	837	2052	644	3175	1244	2762	904	2019	600	2421	968	2703	1036	3395	1334	1989	718	2399	1068	2053	855	2384	1121	1594	753	2070	860
38323	Bacteria	Proteobacteria	Alphaproteobacteria	Hyphomicrobiales	Bartonellaceae	Bartonella	Bartonella henselae	316	92	318	119	527	103	358	115	620	170	555	121	574	161	386	101	385	86	518	133	722	122	556	110	502	145	549	149	649	192	416	102	602	119	577	96	561	163	332	86	386	133
38347	Bacteria	Spirochaetes	Spirochaetia	Leptospirales	Leptospiraceae	Leptospira	Leptospira interrogans	0	0	0	0	0	0	0	0	0	0	0	0	0	0	0	0	0	0	0	0	0	0	0	0	0	0	0	0	0	1	0	0	0	0	0	0	0	0	0	1	0	0
38501	Bacteria	Terrabacteria group	Actinobacteria	Actinomycetia	Geodermatophilales	Geodermatophilaceae	Blastococcus	0	0	0	0	0	0	0	0	0	0	0	0	0	0	0	0	0	0	0	0	0	0	0	0	0	0	0	0	0	0	0	0	0	0	0	0	0	0	0	0	0	0
38502	Bacteria	Terrabacteria group	Actinobacteria	Actinomycetia	Geodermatophilales	Geodermatophilaceae	Blastococcus	0	0	0	0	0	0	0	0	0	0	0	0	0	0	0	0	0	0	0	0	0	0	0	0	0	0	0	0	0	0	0	0	0	0	0	0	0	0	0	0	0	0
38504	Bacteria	Terrabacteria group	Tenericutes	Mollicutes	Mycoplasmatales	Mycoplasmataceae	Ureaplasma	2	3	3	0	2	2	2	3	3	1	1	1	2	2	1	0	1	2	5	3	2	0	3	3	2	3	0	3	2	1	2	0	1	2	1	1	1	2	1	0	4	3
39488	Bacteria	Terrabacteria group	Firmicutes	Clostridia	Eubacteriales	Lachnospiraceae	Anaerobutyricum	1952	155	1785	215	2501	175	2485	182	2098	193	1953	152	2560	180	1712	119	2869	181	3120	214	3260	181	3929	201	3224	247	2014	158	2392	197	1448	102	1776	165	1538	124	2174	168	1362	79	2604	176
39645	Bacteria	Proteobacteria	Alphaproteobacteria	Hyphomicrobiales	Phyllobacteriaceae	Mesorhizobium	Mesorhizobium ciceri	720	217	709	194	1431	333	806	195	1558	361	1419	298	1287	276	969	188	1091	213	1334	270	1746	350	1293	227	1035	230	1261	244	1499	284	1117	232	1438	408	1218	361	1147	309	824	200	856	181
39688	Bacteria	Terrabacteria group	Actinobacteria	Actinomycetia	Corynebacteriales	Mycobacteriaceae	Mycolicibacterium	2417	1222	2726	1378	4178	1828	2268	1173	3748	1198	3392	1124	3622	1113	2518	838	3290	1227	4203	1466	4949	1951	3195	1112	3159	981	3648	1147	4229	1319	2813	904	4244	1764	3685	1490	4068	1593	2830	1287	3115	1279
39689	Bacteria	Terrabacteria group	Actinobacteria	Actinomycetia	Corynebacteriales	Mycobacteriaceae	Mycobacterium	1471	753	1657	924	2551	1157	1355	765	2203	793	2129	772	2032	728	1452	505	2092	711	2594	909	2899	1177	1975	665	1881	545	2255	744	2430	841	1633	570	2537	1124	2338	993	2279	971	1713	685	1905	742
39691	Bacteria	Terrabacteria group	Actinobacteria	Actinomycetia	Corynebacteriales	Mycobacteriaceae	Mycolicibacterium	2855	1185	3124	1338	5054	1724	2585	1087	4871	1314	5334	2678	4246	1151	2959	818	3611	1105	4680	1345	6023	1724	3562	967	3482	889	4373	1236	5355	1411	3553	956	5900	1807	5809	2867	5004	1555	3305	1105	3590	1144
39692	Bacteria	Terrabacteria group	Actinobacteria	Actinomycetia	Corynebacteriales	Mycobacteriaceae	Mycolicibacterium	1970	1198	2147	1248	3432	1671	1801	984	3560	1163	2856	937	3124	978	2118	739	2546	1022	3171	1322	4069	1793	2450	920	2322	818	3105	916	3755	1177	2563	845	4016	1662	3042	1316	3519	1420	2344	1070	2499	1092
39694	Bacteria	Terrabacteria group	Actinobacteria	Actinomycetia	Corynebacteriales	Mycobacteriaceae	Mycolicibacterium	808	455	767	441	1069	524	711	359	1026	405	1007	339	937	365	809	271	1335	459	1222	423	1666	601	1006	349	921	310	1141	360	1181	359	732	244	974	425	975	423	990	467	700	333	834	397
39695	Bacteria	Terrabacteria group	Actinobacteria	Actinomycetia	Corynebacteriales	Mycobacteriaceae	Mycolicibacterium	2853	1119	3231	1147	5284	1576	3158	1137	5014	1132	4647	1011	4563	994	3208	705	4180	1021	4945	1210	6640	1572	4581	985	3943	858	4659	1039	5096	1110	3603	800	5232	1450	4737	1261	4819	1306	3326	1025	3796	1025
39765	Bacteria	Proteobacteria	Gammaproteobacteria	Thiotrichales	Piscirickettsiaceae	Hydrogenovibrio	Hydrogenovibrio crunogenus	2729	298	3803	470	4642	478	2372	327	5575	717	5271	514	6602	633	5048	490	4022	354	7066	733	5697	467	3647	383	7190	761	6414	663	7956	892	4032	415	5207	620	4365	415	5687	641	4122	427	5749	724
39769	Bacteria	Proteobacteria	Gammaproteobacteria	Methylococcales	Methylococcaceae	Methylococcus	unclassified Methylococcus	0	0	0	0	0	0	0	0	0	0	0	0	0	0	0	0	0	0	0	0	0	0	0	0	0	0	0	0	0	0	0	0	0	0	0	0	0	0	0	0	0	0
39773	Bacteria	Proteobacteria	Gammaproteobacteria	Methylococcales	Methylococcaceae	Methylomicrobium		15298	920	21013	1392	26347	1430	15095	831	29915	1659	27424	1408	33876	1878	28450	1367	22181	1113	37870	2294	32466	1503	22672	1150	35593	1777	33053	1721	42442	2307	22022	1263	27580	1718	24486	1403	29733	1800	23646	1399	29304	1765
39777	Bacteria	Terrabacteria group	Firmicutes	Negativicutes	Veillonellales	Veillonellaceae	Veillonella	862	67	854	60	1238	76	1174	71	1119	90	953	75	1108	97	811	66	1306	73	1383	69	1707	71	1689	99	1359	85	1013	96	1216	90	764	55	944	85	839	61	994	77	699	36	1113	72
39778	Bacteria	Terrabacteria group	Firmicutes	Negativicutes	Veillonellales	Veillonellaceae	Veillonella	345	31	328	57	455	39	396	45	387	60	357	30	396	50	280	35	548	39	514	61	619	47	627	63	564	49	374	49	420	65	285	29	363	33	289	38	353	48	229	30	383	40
39779	Bacteria	Terrabacteria group	Firmicutes	Clostridia	Eubacteriales	unclassified Eubacteriales		0	0	0	0	0	3	0	1	0	3	0	0	0	1	0	0	0	1	0	0	0	3	0	2	0	2	0	0	0	1	0	0	0	1	0	4	0	1	0	0	0	0
39841	Bacteria	Proteobacteria	delta/epsilon subdivisions	Deltaproteobacteria	Syntrophobacterales	Syntrophobacteraceae	Thermodesulforhabdus	0	0	0	0	0	0	0	0	0	0	0	0	0	0	0	0	0	0	0	0	0	0	0	0	0	0	0	0	0	0	0	0	0	0	0	0	0	0	0	0	0	0
39948	Bacteria	Terrabacteria group	Firmicutes	Negativicutes	Veillonellales	Veillonellaceae	Dialister	2589	217	2312	199	3780	267	2953	206	3077	200	2818	171	2951	225	2097	149	3813	248	3713	178	4576	287	4363	272	3752	229	2831	177	3172	222	2079	153	2825	195	2526	165	2803	184	2001	138	3243	225
39950	Bacteria	Terrabacteria group	Firmicutes	Negativicutes	Veillonellales	Veillonellaceae	Dialister	1635	136	1461	143	2195	164	1832	183	1980	143	1702	123	1853	141	1293	120	2375	129	2309	161	2856	169	2915	185	2417	195	1784	153	1978	196	1366	94	1732	113	1451	84	1675	148	1133	94	1888	178
39960	Bacteria	Proteobacteria	Alphaproteobacteria	Sphingomonadales	Erythrobacteraceae	Erythrobacter/Porphyrobacter group	Erythrobacter	2536	769	2972	880	4984	1401	2263	746	6002	1228	5045	1141	4937	1102	3370	737	3321	783	4964	992	5952	1463	3206	766	3570	701	4947	931	5847	1156	4323	842	6233	1417	4961	1279	5110	1306	3425	921	3449	802
40041	Bacteria	Terrabacteria group	Firmicutes	Bacilli	Lactobacillales	Streptococcaceae	Streptococcus	206	92	192	116	258	78	222	95	251	110	265	97	316	121	230	64	352	65	362	130	346	94	328	107	351	100	315	104	340	133	236	86	252	90	202	80	224	106	164	62	257	95
40117	Bacteria	Nitrospirae						0	0	0	0	0	0	0	0	0	0	0	0	0	0	0	0	0	0	0	0	0	0	0	0	0	0	0	0	0	0	0	0	0	0	0	0	0	0	0	0	0	0
40137	Bacteria	Proteobacteria	Alphaproteobacteria	Hyphomicrobiales	Bradyrhizobiaceae	Afipia	Afipia carboxidovorans	3574	925	3985	1065	7354	1860	4329	1042	8469	1636	8072	1526	7032	1302	5017	1007	5317	986	6865	1308	9781	1980	6561	1197	5701	987	6524	1158	7599	1412	5583	1131	7955	2077	7524	1754	6587	1561	4369	1067	4688	1142
40214	Bacteria	Proteobacteria	Gammaproteobacteria	Moraxellales	Moraxellaceae	Acinetobacter	Acinetobacter johnsonii	375	158	576	322	567	247	400	186	878	351	712	275	965	410	665	276	635	250	1080	404	791	271	654	266	803	389	859	394	1086	437	572	234	749	330	589	256	769	344	539	224	654	337
40215	Bacteria	Proteobacteria	Gammaproteobacteria	Moraxellales	Moraxellaceae	Acinetobacter	Acinetobacter junii	555	140	702	254	882	161	504	132	1135	319	914	260	1156	374	826	178	791	143	1196	304	1174	182	732	130	937	344	1173	316	1441	439	771	193	1015	265	815	202	1011	316	713	197	827	250
40216	Bacteria	Proteobacteria	Gammaproteobacteria	Moraxellales	Moraxellaceae	Acinetobacter	Acinetobacter radioresistens	696	257	990	458	1353	319	705	252	1680	540	1405	491	1697	605	1222	390	1145	311	1763	612	1661	385	1132	266	1617	572	1663	546	2207	712	1208	311	1621	475	1231	402	1577	536	1005	345	1298	475
40222	Bacteria	Proteobacteria	Gammaproteobacteria	Thiotrichales	Piscirickettsiaceae	Methylophaga		1382	52	2471	157	2432	71	1025	38	4023	167	3009	149	3660	151	3052	150	2009	73	4974	269	3153	105	1532	55	3456	195	3673	169	4989	245	2455	102	3693	172	2550	127	3081	165	2335	169	2783	171
40269	Bacteria	Proteobacteria	Gammaproteobacteria	Vibrionales	Vibrionaceae	Aliivibrio	Aliivibrio salmonicida	1069	188	1794	297	1547	205	1069	191	2380	421	2070	321	3024	741	1978	295	1719	178	3430	373	2064	176	1718	206	2623	536	2769	406	3355	685	1613	204	1963	334	1677	263	2411	541	1591	225	1985	411
40318	Bacteria	Terrabacteria group	Actinobacteria	Actinomycetia	Streptomycetales	Streptomycetaceae	Streptomyces	1692	914	1570	882	2899	1284	1778	925	2752	840	2325	762	2321	724	1780	585	2358	781	2633	877	3619	1237	2569	801	2274	604	2333	674	2680	811	1883	640	2615	1198	2314	1015	2365	985	1709	782	2037	828
40323	Bacteria	Proteobacteria	Gammaproteobacteria	Xanthomonadales	Xanthomonadaceae	Stenotrophomonas		8779	4992	11971	5998	15353	7676	7544	4281	17080	6317	15385	5655	16844	5963	11844	4666	12043	4669	19909	7135	18518	7923	10535	4178	14147	5012	16664	5842	20474	7288	13193	4839	17852	7842	14910	6791	16839	7336	11369	5749	12857	6111
40324	Bacteria	Proteobacteria	Gammaproteobacteria	Xanthomonadales	Xanthomonadaceae	Stenotrophomonas	Stenotrophomonas maltophilia group	6612	5829	8149	7110	11626	8338	6233	5190	12486	7335	11290	6162	11737	6915	8521	5162	9294	5000	13804	7960	13841	8769	9055	4955	10585	5758	11665	6515	14083	8258	9292	5474	12234	8951	10512	7781	11393	8300	8048	6227	9596	6891
40477	Bacteria	Terrabacteria group	Tenericutes	Mollicutes	Mycoplasmatales	Mycoplasmataceae	Mycoplasma	5	16	4	24	10	9	6	19	12	28	10	11	5	11	3	16	11	9	17	10	8	21	13	18	4	11	9	42	8	14	4	17	9	91	9	9	5	26	2	21	10	10
40480	Bacteria	Terrabacteria group	Tenericutes	Mollicutes	Mycoplasmatales	Mycoplasmataceae	Mycoplasma	39	16	40	28	43	17	32	22	50	14	73	11	79	29	35	5	81	12	77	17	56	12	66	15	76	14	56	12	72	32	47	13	43	21	46	16	46	17	29	13	51	14
40544	Bacteria	Proteobacteria	Betaproteobacteria	Burkholderiales	Sutterellaceae	Sutterella		319	21	335	26	598	39	348	15	515	35	503	35	537	28	436	26	521	23	579	46	765	52	575	22	571	22	569	34	647	47	421	26	488	53	462	35	514	35	373	35	471	32
40566	Bacteria	Terrabacteria group	Actinobacteria	Actinomycetia	Pseudonocardiales	Pseudonocardiaceae	Actinosynnema	3310	1582	3449	1563	5640	2180	3477	1568	5027	1511	4456	1185	4891	1199	3519	951	4725	1292	5416	1505	6850	2161	4783	1283	4636	1066	4788	1205	5461	1468	3855	1141	5296	2042	4549	1685	5136	1660	3668	1407	4231	1393
40576	Bacteria	Proteobacteria	Gammaproteobacteria	Enterobacterales	Morganellaceae	Xenorhabdus	Xenorhabdus bovienii	759	219	935	405	1276	286	761	241	1750	424	1435	345	1689	524	1248	358	1185	268	1745	538	1643	409	1208	263	1561	461	1583	508	2066	600	1195	339	1436	396	1126	321	1410	495	946	333	1193	464
40754	Bacteria	Proteobacteria	Gammaproteobacteria	Thiotrichales	Thiotrichaceae	Thioploca	Thioploca ingrica	23262	660	25924	1101	38222	918	24901	705	43283	1365	39286	1238	56407	1751	46527	1437	36691	900	49530	1687	49993	1221	40219	842	60148	1837	51462	1607	68193	2209	31658	898	36974	1188	31717	1007	38996	1382	31433	1026	43183	1472
41170	Bacteria	Terrabacteria group	Firmicutes	Bacilli	Bacillales	Bacillales incertae sedis	Bacillales Family XII. Incertae Sedis	106	42	75	56	131	55	134	50	113	56	110	41	153	49	85	40	160	47	156	68	181	61	208	61	152	64	114	56	152	72	92	34	111	62	87	47	122	60	79	44	157	70
41275	Bacteria	Proteobacteria	Alphaproteobacteria	Caulobacterales	Caulobacteraceae	Brevundimonas		6047	2149	6830	1954	12028	3791	6113	2096	14065	3235	12199	2849	11562	2373	7649	1862	8448	2080	11140	2292	15241	4147	8969	2423	8967	2001	11285	2333	13001	2825	9509	2242	13854	3818	11146	3247	11165	2865	7222	2092	7925	2280
41276	Bacteria	Proteobacteria	Alphaproteobacteria	Caulobacterales	Caulobacteraceae	Brevundimonas	Brevundimonas vesicularis	437	310	451	286	911	470	392	276	921	414	799	413	740	320	525	251	631	276	796	329	1040	542	649	296	609	271	725	283	907	385	653	352	954	537	843	469	697	398	520	313	547	316
41292	Bacteria	Proteobacteria	Alphaproteobacteria	Hyphomicrobiales	unclassified Hyphomicrobiales			0	0	0	0	0	0	0	0	0	0	0	0	0	0	0	0	0	0	0	0	0	0	0	0	0	0	0	0	0	0	0	0	0	0	0	0	0	0	0	0	0	0
41294	Bacteria	Proteobacteria	Alphaproteobacteria	Hyphomicrobiales	Bradyrhizobiaceae			5563	4969	6240	4943	11851	10557	6952	5667	14588	9537	13592	9044	11874	7210	8349	5329	8677	5631	11548	6637	16139	12302	11464	6758	9821	5385	11337	6647	13297	7888	10007	6495	12822	11187	11885	10370	10501	8191	6799	5766	7611	5818
41295	Bacteria	Proteobacteria	Alphaproteobacteria	Rhodospirillales	Rhodospirillaceae			10148	3762	9489	2968	26757	9457	11769	4659	39973	10443	32582	9061	27593	7046	18976	5365	16813	4932	18966	4476	41190	11959	21312	6904	18452	4745	25922	6180	29296	7201	26081	7040	32136	10441	25213	9286	19845	6432	12232	4134	12485	4182
41296	Bacteria	Proteobacteria	Alphaproteobacteria	Rhodospirillales	Rhodospirillaceae	unclassified Rhodospirillaceae		0	0	0	0	0	0	0	0	0	0	0	0	0	0	0	0	0	0	0	0	0	0	0	0	0	0	0	0	0	0	0	0	0	0	0	0	0	0	0	0	0	0
41297	Bacteria	Proteobacteria	Alphaproteobacteria	Sphingomonadales	Sphingomonadaceae			14622	6398	16488	6549	29482	12538	14902	6576	37493	12247	32448	10686	30584	9217	21391	6555	21508	7289	29661	8629	38843	14430	23168	7847	23602	6927	30304	8450	36135	10258	26035	8256	35726	14177	28965	12030	27907	10402	18318	7330	19682	7541
41431	Bacteria	Terrabacteria group	Cyanobacteria/Melainabacteria group	Cyanobacteria	Oscillatoriophycideae	Chroococcales	Aphanothecaceae	611	49	615	63	935	44	631	53	1126	54	953	55	1151	67	952	59	972	38	1124	91	1234	62	1152	73	1209	68	1076	42	1207	75	818	40	901	42	693	48	892	52	657	24	962	49
41514	Bacteria	Proteobacteria	Gammaproteobacteria	Enterobacterales	Enterobacteriaceae	Salmonella	Salmonella enterica	9	5	12	3	13	5	12	6	12	12	6	5	8	6	14	5	17	2	10	9	20	3	24	4	23	7	12	8	24	10	9	4	11	9	10	5	6	9	10	7	19	3
41520	Bacteria	Proteobacteria	Gammaproteobacteria	Enterobacterales	Enterobacteriaceae	Salmonella	Salmonella enterica	66	62	60	75	103	90	76	51	82	83	68	88	89	97	77	72	102	66	110	117	125	94	115	53	121	105	96	102	91	101	59	69	69	95	62	95	86	108	52	76	87	85
41899	Bacteria	Proteobacteria	Betaproteobacteria	Burkholderiales	Burkholderiaceae	Burkholderia	Burkholderia plantarii	2000	1361	2104	1423	3681	2145	1867	1268	4032	1552	3579	1391	3513	1292	2445	1028	2823	1271	3797	1480	4644	2254	2780	1126	2912	1064	3343	1259	4025	1562	2921	1189	3898	2194	3332	1794	3262	1765	2309	1366	2509	1472
41977	Bacteria	Proteobacteria	Betaproteobacteria	Rhodocyclales	Zoogloeaceae	Azoarcus	Azoarcus communis	7491	2413	9988	2823	13776	3800	7489	2096	16335	3316	15380	3288	16037	3133	12813	2776	11107	2638	18722	3993	17745	4365	11621	2454	14732	3026	15706	3273	20139	3942	11967	2597	15299	3894	13292	3605	14419	3496	10311	2845	12168	3011
42054	Bacteria	Proteobacteria	Gammaproteobacteria	Oceanospirillales	Halomonadaceae	Chromohalobacter		0	0	0	0	0	0	0	0	0	0	0	0	0	0	0	0	0	0	0	0	0	0	0	0	0	0	0	0	0	0	0	0	0	0	0	0	0	0	0	0	0	0
42197	Bacteria	Terrabacteria group	Actinobacteria	Actinomycetia	Pseudonocardiales	Pseudonocardiaceae	Actinosynnema	1261	794	1117	785	1974	1098	1226	742	2016	671	1744	508	1697	549	1274	374	1711	541	1897	622	2487	963	1662	529	1629	411	1667	515	1915	611	1409	472	1963	989	1665	762	1754	784	1298	639	1519	595
42236	Bacteria	Terrabacteria group	Actinobacteria	Actinomycetia	Streptomycetales	Streptomycetaceae	Streptomyces	0	0	0	0	0	0	0	0	0	0	0	0	0	0	0	0	0	0	0	0	0	0	0	0	0	0	0	0	0	0	0	0	0	0	0	0	0	0	0	0	0	0
42239	Bacteria	Terrabacteria group	Actinobacteria	Actinomycetia	Streptomycetales	Streptomycetaceae	Streptomyces	145	70	146	69	215	93	151	70	225	55	209	41	201	66	164	39	265	45	209	60	329	108	226	36	190	55	218	59	219	58	154	40	234	95	177	74	179	84	167	52	184	55
42253	Bacteria	Nitrospirae	Nitrospira	Nitrospirales	Nitrospiraceae	Nitrospira	Nitrospira moscoviensis	25551	1958	25824	1990	48008	2948	29611	1946	63660	2447	47363	2101	49374	2015	34444	1565	45477	2100	49267	2342	67401	3472	52142	2236	40118	1957	45486	1906	63297	2514	39511	1692	40257	2554	36031	2090	34834	2120	24778	1709	29147	1926
42255	Bacteria	Terrabacteria group	Actinobacteria	Rubrobacteria	Rubrobacterales	Rubrobacteraceae	Rubrobacter	3996	495	3600	482	6453	904	4611	590	5775	575	5903	557	4848	481	3935	354	6465	621	5790	601	8668	926	7193	696	5433	504	5061	549	5641	569	4044	461	5246	757	4971	654	4470	605	3402	495	4431	552
42256	Bacteria	Terrabacteria group	Actinobacteria	Rubrobacteria	Rubrobacterales	Rubrobacteraceae	Rubrobacter	7462	1070	6891	990	11958	1684	8579	1114	10380	1063	9810	972	9252	838	7312	634	10781	1057	10932	1056	14991	1735	12292	1112	10108	799	9161	812	10642	983	7569	796	10156	1454	9423	1228	9056	1077	6914	871	8815	959
42323	Bacteria	Proteobacteria	Gammaproteobacteria	Vibrionales	Vibrionaceae	Vibrio	Vibrio anguillarum	0	0	0	0	0	0	0	0	1	1	0	0	1	1	0	1	0	0	0	0	0	0	0	0	0	1	0	0	2	1	1	0	0	0	0	0	0	1	0	0	0	1
42444	Bacteria	Proteobacteria	Alphaproteobacteria	Rhodobacterales	Roseobacteraceae	Marinovum	Marinovum algicola	0	0	0	0	0	0	0	0	0	0	0	0	0	0	0	0	0	0	0	0	0	0	0	0	0	0	0	0	0	0	0	0	0	0	0	0	0	0	0	0	0	0
42565	Bacteria	Proteobacteria	Gammaproteobacteria	Oceanospirillales	Halomonadaceae	Halomonas	Halomonas salina	0	0	0	0	0	0	0	0	0	0	0	0	0	0	0	0	0	0	0	0	0	0	0	0	0	0	0	0	0	0	0	0	0	0	0	0	0	0	0	0	0	0
42857	Bacteria	Terrabacteria group	Firmicutes	Clostridia	Thermoanaerobacterales	Thermoanaerobacteraceae	Moorella group	24	3	24	2	30	7	34	5	10	3	14	4	10	4	15	0	39	4	31	5	34	12	60	10	36	6	18	3	17	6	13	6	19	8	20	3	18	5	18	3	31	7
42897	Bacteria	Proteobacteria	Gammaproteobacteria	Enterobacterales	Enterobacteriaceae	Shigella	Shigella flexneri	1	0	4	1	5	0	4	0	12	2	6	0	3	0	2	2	5	1	8	0	13	0	1	0	4	0	5	1	2	0	6	0	3	1	4	0	3	1	8	0	3	0
43057	Bacteria	Proteobacteria	Alphaproteobacteria	Rhodobacterales	Rhodobacteraceae	Cereibacter	Cereibacter azotoformans	0	0	0	0	0	0	0	0	0	0	0	0	0	0	0	0	0	0	0	0	0	0	0	0	0	0	0	0	0	0	0	0	0	0	0	0	0	0	0	0	0	0
43263	Bacteria	Proteobacteria	Gammaproteobacteria	Pseudomonadales	Pseudomonadaceae	Pseudomonas	Pseudomonas aeruginosa group	2500	926	3416	1050	4573	1362	2260	854	5753	1157	4814	1024	5821	1121	4171	977	3552	838	6070	1324	5639	1425	3532	825	4816	1051	5788	1235	7212	1425	4123	984	5368	1498	4372	1261	5379	1425	3611	1136	4078	1185
43306	Bacteria	Proteobacteria	Gammaproteobacteria	Pseudomonadales	Pseudomonadaceae	Halopseudomonas	Halopseudomonas pertucinogena group	1123	840	1428	931	2000	1325	1155	822	2363	1067	1896	991	2320	922	1606	760	1541	776	2522	1051	2397	1306	1836	742	1928	779	2095	927	2706	1140	1690	772	2225	1353	1695	1177	2207	1226	1376	897	1659	952
43348	Bacteria	Terrabacteria group	Actinobacteria	Actinomycetia	Corynebacteriales	Mycobacteriaceae	Mycobacterium	3423	1092	4094	1492	6207	1669	3078	1062	5697	1114	4965	1018	5095	1014	3512	753	4499	1000	6103	1471	7381	1698	4115	1003	4135	815	5339	932	6349	1150	4280	795	6960	1643	5600	1417	5890	1393	4026	1098	4413	1136
43655	Bacteria	Proteobacteria	Gammaproteobacteria	Alteromonadales	Pseudoalteromonadaceae	Pseudoalteromonas	Pseudoalteromonas citrea	0	0	0	0	0	0	0	0	0	0	0	0	0	0	0	0	0	0	0	0	0	0	0	0	0	0	0	0	0	0	0	0	0	0	0	0	0	0	0	0	0	0
43657	Bacteria	Proteobacteria	Gammaproteobacteria	Alteromonadales	Pseudoalteromonadaceae	Pseudoalteromonas	Pseudoalteromonas luteoviolacea	3631	468	5043	777	6119	627	3183	476	9932	1255	7149	852	9141	1303	5953	741	5440	540	9291	1093	7696	681	5427	475	7478	1045	8805	1070	10996	1495	6315	676	7693	952	5778	722	7424	1108	4826	657	5925	826
43658	Bacteria	Proteobacteria	Gammaproteobacteria	Alteromonadales	Pseudoalteromonadaceae	Pseudoalteromonas	Pseudoalteromonas rubra	2446	417	3228	706	4035	541	2331	448	6114	936	4644	663	5355	965	3612	649	3380	470	5700	934	4933	681	3576	456	4702	889	5230	860	6508	1158	3854	582	4567	859	3689	626	4716	903	3088	601	3834	838
43659	Bacteria	Proteobacteria	Gammaproteobacteria	Alteromonadales	Pseudoalteromonadaceae	Pseudoalteromonas	Pseudoalteromonas tetraodonis	361	16	421	48	375	33	342	27	452	76	389	44	659	70	453	48	526	25	739	59	625	45	563	32	790	55	617	76	803	117	288	65	295	59	268	40	403	64	274	24	486	38
43661	Bacteria	Proteobacteria	Gammaproteobacteria	Alteromonadales	Shewanellaceae	Shewanella	Shewanella benthica	1980	369	2454	657	3263	522	2016	321	4683	773	3885	668	4243	776	2868	554	3076	366	4544	869	4153	631	3220	418	3876	679	3942	735	5022	913	3083	469	3982	697	3184	578	3607	777	2358	521	2948	601
43662	Bacteria	Proteobacteria	Gammaproteobacteria	Alteromonadales	Pseudoalteromonadaceae	Pseudoalteromonas	Pseudoalteromonas piscicida	1289	306	1806	543	2176	426	1315	308	3105	778	2422	578	2867	801	2024	495	1895	351	3097	715	2729	426	1891	386	2545	713	2937	749	3740	972	2101	472	2600	654	1978	469	2493	702	1798	425	2159	608
43668	Bacteria	Terrabacteria group	Actinobacteria	Actinomycetia	Micrococcales	Dermabacteraceae	Brachybacterium	1606	596	1561	551	2433	867	1523	592	2220	536	2197	475	2216	448	1599	415	2506	536	2537	631	3140	847	2377	541	2292	436	2268	525	2352	594	1720	397	2267	762	1997	647	2032	632	1513	562	1965	581
43674	Bacteria	Terrabacteria group	Actinobacteria	Actinomycetia	Micrococcales	Jonesiaceae	Jonesia	1179	182	1122	231	1541	247	1051	220	1558	207	1433	190	1523	207	1111	166	1707	208	1745	240	2163	304	1643	243	1527	237	1583	219	1701	196	1052	131	1479	233	1404	208	1435	226	1100	197	1286	224
43675	Bacteria	Terrabacteria group	Actinobacteria	Actinomycetia	Micrococcales	Micrococcaceae	Rothia	708	300	637	333	1058	356	722	307	978	309	912	252	973	303	680	200	1049	306	1194	416	1407	361	1148	296	963	272	1039	302	1138	327	711	218	994	370	880	339	911	372	669	247	887	303
43767	Bacteria	Terrabacteria group	Actinobacteria	Actinomycetia	Corynebacteriales	Nocardiaceae	Rhodococcus	2257	1362	2164	1259	3970	1843	2082	1147	3825	1246	3071	1098	3450	1054	2397	790	2955	1158	3629	1275	4595	1925	2795	1042	2890	963	3606	1162	4061	1330	2784	1006	4429	1878	3488	1482	4046	1605	2800	1159	3040	1317
43768	Bacteria	Terrabacteria group	Actinobacteria	Actinomycetia	Corynebacteriales	Corynebacteriaceae	Corynebacterium	711	338	665	418	1051	416	620	353	987	375	911	342	877	382	654	247	1015	409	979	490	1278	475	919	419	900	383	984	335	996	387	749	254	961	392	863	405	927	377	606	304	802	347
43770	Bacteria	Terrabacteria group	Actinobacteria	Actinomycetia	Corynebacteriales	Corynebacteriaceae	Corynebacterium	425	422	462	486	622	549	423	347	678	541	554	438	566	702	372	427	643	376	764	464	802	525	640	364	561	451	592	516	657	613	441	313	624	522	584	416	506	687	364	417	496	439
43771	Bacteria	Terrabacteria group	Actinobacteria	Actinomycetia	Corynebacteriales	Corynebacteriaceae	Corynebacterium	771	349	691	314	1182	525	785	382	1064	328	1020	309	994	300	776	246	1065	306	1151	355	1444	522	1175	320	1057	279	1091	285	1104	368	811	242	986	448	890	382	937	407	747	327	980	362
43989	Bacteria	Terrabacteria group	Cyanobacteria/Melainabacteria group	Cyanobacteria	Oscillatoriophycideae	Chroococcales	Aphanothecaceae	5835	295	6186	531	9312	310	6870	420	10438	513	9291	358	10522	643	7586	405	9821	458	11171	725	12442	425	11348	668	10439	623	9662	539	11388	676	7461	276	8372	311	7524	276	8492	430	6009	258	8215	418
43990	Bacteria	Terrabacteria group	Actinobacteria	Actinomycetia	Corynebacteriales	Corynebacteriaceae	Corynebacterium	441	197	495	223	751	278	479	255	734	210	720	196	690	224	571	141	757	197	845	269	1001	296	817	263	743	204	722	205	754	237	479	142	633	250	605	222	656	238	415	203	607	233
44000	Bacteria	Terrabacteria group	Firmicutes	Clostridia	Thermoanaerobacterales	Thermoanaerobacterales Family III. Incertae Sedis	Caldicellulosiruptor	8851	478	7329	477	11152	514	11111	549	7795	444	7548	337	8670	483	6040	291	13342	499	12157	518	13446	463	17442	556	13113	564	7455	396	8381	466	5277	260	6593	359	6349	328	7231	392	5132	236	10353	493
44008	Bacteria	Terrabacteria group	Firmicutes	Bacilli	Lactobacillales	Enterococcaceae	Enterococcus	765	124	736	105	1020	72	841	90	943	113	845	79	1012	135	691	50	1203	86	1190	125	1327	89	1386	91	1223	107	881	74	1051	133	686	79	841	72	657	90	853	104	561	61	1004	93
44010	Bacteria	Terrabacteria group	Actinobacteria	Actinomycetia	Corynebacteriales	Mycobacteriaceae	Mycobacterium	2862	1114	3166	1325	5359	1712	2530	1086	4715	1180	4086	1162	4192	914	3000	717	3674	960	4642	1228	5929	1605	3439	953	3666	862	4466	944	5316	1197	3668	790	5638	1756	4791	1547	4804	1412	3382	1057	3681	1079
44011	Bacteria	Proteobacteria	Gammaproteobacteria	Alteromonadales	Ferrimonadaceae	Ferrimonas		395	6	564	9	701	18	320	3	891	15	777	16	919	12	649	8	555	9	926	24	850	12	487	4	804	13	886	13	1156	11	662	8	834	20	669	17	792	12	519	4	623	11
44013	Bacteria	Proteobacteria	Betaproteobacteria	Burkholderiales	Burkholderiaceae	Polynucleobacter		1210	140	1540	270	2127	233	1057	148	2763	329	2561	283	2556	396	1978	264	1772	209	2964	378	2898	288	1588	165	2207	321	2644	354	3217	476	1862	246	2439	359	2182	254	2206	347	1592	226	1778	267
44139	Bacteria	Proteobacteria	Betaproteobacteria	Rhodocyclales	Zoogloeaceae	Thauera	Thauera aromatica	2501	1058	2928	1089	4561	1753	2732	916	4654	1385	4457	1285	4310	1169	3602	985	3644	1090	5163	1398	5652	1880	4145	965	4488	1018	4263	1167	5054	1461	3243	1059	4282	1687	4106	1499	3906	1322	3105	1142	3690	1219
44249	Bacteria	Terrabacteria group	Firmicutes	Bacilli	Bacillales	Paenibacillaceae	Paenibacillus	28462	3518	25969	3891	38763	4206	32501	3993	37113	3855	34199	3475	38414	4012	27109	2767	45493	4057	45951	4794	50670	4988	54027	4824	46452	4534	35533	4085	40923	5354	26098	2706	31203	3761	26699	3216	31820	3822	21555	2592	36041	4061
44250	Bacteria	Terrabacteria group	Firmicutes	Bacilli	Bacillales	Paenibacillaceae	Paenibacillus	0	334	0	434	0	339	0	428	0	340	0	286	0	398	0	281	0	351	0	480	0	421	0	443	0	392	0	350	0	437	0	260	0	350	0	283	0	400	0	258	0	387
44251	Bacteria	Terrabacteria group	Firmicutes	Bacilli	Bacillales	Paenibacillaceae	Paenibacillus	2025	371	1978	389	2885	515	2439	466	3080	442	2589	333	3172	425	2254	322	3303	439	3708	506	3971	545	4123	497	3766	457	2967	400	3532	459	2111	292	2382	446	2055	333	2449	444	1750	301	2763	468
44260	Bacteria	Terrabacteria group	Firmicutes	Clostridia	Thermoanaerobacterales	Thermoanaerobacteraceae	Moorella group	0	81	0	71	0	84	0	77	0	64	0	62	0	63	0	48	0	91	0	106	0	142	0	110	0	90	0	78	0	75	0	52	0	57	0	60	0	64	0	55	0	74
44275	Bacteria	Spirochaetes	Spirochaetia	Leptospirales	Leptospiraceae	Leptospira	Leptospira interrogans	24	1	13	0	29	2	27	1	35	0	25	0	31	6	32	15	22	0	25	0	29	1	31	0	34	2	34	6	38	1	30	2	19	0	14	1	22	5	13	6	34	0
44276	Bacteria	Spirochaetes	Spirochaetia	Leptospirales	Leptospiraceae	Leptospira	Leptospira interrogans	0	0	0	0	0	0	0	0	0	0	0	0	0	0	0	0	0	0	0	0	0	0	0	0	0	0	0	0	0	0	0	0	0	0	0	0	0	0	0	0	0	0
44283	Bacteria	Proteobacteria	Gammaproteobacteria	Pasteurellales	Pasteurellaceae	Pasteurella	Pasteurella multocida	85	29	75	38	121	17	57	27	155	106	129	122	134	161	113	164	120	100	177	116	152	73	116	231	156	101	140	148	194	192	112	97	119	42	96	41	138	78	75	81	117	66
44454	Bacteria	Terrabacteria group	Actinobacteria	Actinomycetia	Corynebacteriales	Mycobacteriaceae	Mycobacterium	2	0	1	1	1	0	0	0	1	1	4	0	2	0	1	0	1	1	2	0	4	0	0	0	1	0	1	0	1	0	1	0	0	2	4	0	1	0	1	0	2	0
44574	Bacteria	Proteobacteria	Betaproteobacteria	Nitrosomonadales	Nitrosomonadaceae	Nitrosomonas	Nitrosomonas communis	10167	677	15274	1324	20678	1180	11511	869	23587	1426	20115	1144	22400	1383	19561	1353	15286	833	25469	1924	24949	1229	18470	1002	21124	1355	22454	1446	30440	1919	17218	1027	23414	1360	18398	1126	19492	1312	15402	1139	17176	1242
44577	Bacteria	Proteobacteria	Betaproteobacteria	Nitrosomonadales	Nitrosomonadaceae	Nitrosomonas	Nitrosomonas ureae	2576	494	3674	909	5352	837	2850	618	5654	1018	4994	774	5410	1142	4234	814	3907	613	6118	1216	6234	919	4489	719	5466	963	5422	967	7072	1385	4126	765	5724	1103	4550	768	4675	1058	3470	700	4245	903
44688	Bacteria	Terrabacteria group	Firmicutes	Bacilli	Lactobacillales	Streptococcaceae	Lactococcus	26	46	15	50	16	14	17	9	13	40	13	9	33	30	18	4	23	3	31	3	21	5	25	4	41	6	19	88	14	90	13	25	15	100	8	20	22	1159	7	42	23	63
44742	Bacteria	Proteobacteria	delta/epsilon subdivisions	Deltaproteobacteria	Desulfovibrionales	Desulfovibrionaceae	Desulfovibrio	4611	1142	4584	1131	6939	1581	6328	1557	5337	1021	4832	882	6599	1170	4862	1041	7216	1222	8497	1565	8706	1657	10661	1906	8666	1672	5727	1153	6882	1252	4195	791	5012	1132	4060	991	5634	1293	3898	1018	6830	1676
44746	Bacteria	Proteobacteria	Alphaproteobacteria	Holosporales	Holosporaceae			0	3	0	3	0	5	0	4	0	11	0	9	0	13	0	13	0	3	0	5	0	4	0	5	0	10	0	12	0	4	0	7	0	4	0	5	0	10	0	3	0	6
44747	Bacteria	Proteobacteria	Alphaproteobacteria	Holosporales	Holosporaceae	Holospora		0	0	0	0	0	0	0	0	0	0	0	0	0	0	0	0	0	0	0	0	0	0	0	0	0	0	0	0	0	0	0	0	0	0	0	0	0	0	0	0	0	0
44933	Bacteria	Proteobacteria	Gammaproteobacteria	Oceanospirillales	Halomonadaceae	Halomonas	Halomonas cupida	0	0	0	0	0	0	0	0	0	0	0	0	0	0	0	0	0	0	0	0	0	0	0	0	0	0	0	0	0	0	0	0	0	0	0	0	0	0	0	0	0	0
44935	Bacteria	Proteobacteria	Gammaproteobacteria	Oceanospirillales	Halomonadaceae	Halomonas	Halomonas venusta	335	138	439	232	524	171	382	119	690	226	601	219	731	275	482	192	518	166	790	326	706	197	629	149	659	249	722	265	852	339	534	187	619	227	512	199	596	282	443	228	574	250
45056	Bacteria	Proteobacteria	Gammaproteobacteria	Legionellales	Legionellaceae	Legionella	Legionella adelaidensis	2656	184	3458	316	4576	236	2572	199	5415	395	4845	318	5371	397	4077	256	3708	175	6384	392	5784	319	3879	194	4907	375	5409	357	6700	591	3958	269	4998	378	4262	319	4731	359	3425	232	3992	301
45065	Bacteria	Proteobacteria	Gammaproteobacteria	Legionellales	Legionellaceae	Legionella	Legionella geestiana	3607	496	4800	780	6541	710	3251	432	7572	858	6717	830	7423	964	5511	718	5060	520	8208	1218	7948	828	4851	563	6404	925	7487	896	9275	1218	5489	617	7424	935	6105	772	6912	946	4835	635	5494	878
45067	Bacteria	Proteobacteria	Gammaproteobacteria	Legionellales	Legionellaceae	Legionella	Legionella lansingensis	2917	255	3504	396	5200	339	2797	250	5798	538	5285	419	5792	567	4425	383	4230	322	6414	599	6372	391	4407	330	5230	452	5684	514	7114	643	4393	321	5598	491	4564	416	5009	492	3601	291	4271	431
45243	Bacteria	FCB group	Bacteroidetes/Chlorobi group	Bacteroidetes	Flavobacteriia	Flavobacteriales	Flavobacteriaceae	1665	179	2056	277	2195	182	1438	178	2470	231	2344	237	3341	321	2045	188	2642	219	3203	289	2551	234	2133	213	3200	311	3116	257	3672	301	1944	194	2106	252	1807	188	2662	307	1625	158	2452	253
45247	Bacteria	Proteobacteria	Gammaproteobacteria	Thiotrichales	Thiotrichaceae	Leucothrix		0	0	0	0	0	0	0	0	0	0	0	0	0	0	0	0	0	0	0	0	0	0	0	0	0	0	0	0	0	0	0	0	0	0	0	0	0	0	0	0	0	0
45361	Bacteria	Terrabacteria group	Tenericutes	Mollicutes	Mycoplasmatales	Mycoplasmataceae	Mesomycoplasma	153	30	127	70	216	65	162	57	211	86	161	64	202	61	136	29	212	30	210	49	244	64	203	43	220	42	198	56	233	67	142	62	170	52	116	41	179	50	105	26	166	44
45363	Bacteria	Terrabacteria group	Tenericutes	Mycoplasmoidales	Metamycoplasmataceae	Metamycoplasma	Metamycoplasma alkalescens	95	42	116	38	115	23	89	34	168	45	129	43	194	53	103	25	154	20	201	62	168	20	176	36	222	40	192	33	205	48	127	33	127	24	121	32	144	29	68	15	162	29
45398	Bacteria	Terrabacteria group	Actinobacteria	Actinomycetia	Streptomycetales	Streptomycetaceae	Streptomyces	1643	1224	1557	1145	2845	1563	1712	1221	2597	1055	2156	927	2220	881	1746	675	2347	974	2496	1061	3447	1624	2379	870	2174	739	2243	856	2690	1101	1862	797	2590	1557	2260	1286	2385	1262	1739	1020	1958	1060
45401	Bacteria	Proteobacteria	Alphaproteobacteria	Hyphomicrobiales	Hyphomicrobiaceae			2400	300	2562	277	5096	702	5004	616	5549	629	5689	639	5494	506	3643	390	3493	376	4234	418	7014	787	6562	667	4313	388	4587	445	5048	540	3456	422	5090	782	5578	829	5277	650	3371	432	3505	481
45404	Bacteria	Proteobacteria	Alphaproteobacteria	Hyphomicrobiales	Beijerinckiaceae			513	75	595	63	1144	183	702	87	1331	171	1299	179	1114	127	758	97	754	85	1018	93	1532	216	981	133	906	89	1073	104	1216	147	936	117	1204	198	1086	201	981	145	621	116	685	77
45405	Bacteria	Proteobacteria	Alphaproteobacteria	Hyphomicrobiales	Beijerinckiaceae	unclassified Beijerinckiaceae		19	2	13	0	27	3	14	2	33	3	32	3	28	3	17	0	15	1	25	3	28	0	24	0	15	2	40	3	32	2	25	0	26	3	17	4	24	1	11	2	11	0
45456	Bacteria	Proteobacteria	delta/epsilon subdivisions	Deltaproteobacteria	Deltaproteobacteria incertae sedis			0	0	0	0	0	0	0	0	0	0	0	0	0	0	0	0	0	0	0	0	0	0	0	0	0	0	0	0	0	0	0	0	0	0	0	0	0	0	0	0	0	0
45498	Bacteria	Proteobacteria	delta/epsilon subdivisions	Epsilonproteobacteria	Campylobacterales	Helicobacteraceae	Helicobacter	798	79	780	123	1216	71	915	65	1095	111	1044	85	1102	95	776	67	1198	91	1340	127	1525	80	1319	106	1404	133	1048	78	1274	137	775	54	1016	80	731	54	939	95	662	47	1111	121
45610	Bacteria	Proteobacteria	Gammaproteobacteria	Moraxellales	Moraxellaceae	Psychrobacter	Psychrobacter urativorans	819	174	1103	279	1337	233	727	166	1958	387	1709	294	1900	405	1397	227	1236	208	2048	414	1796	240	1158	200	1597	316	1867	371	2302	502	1339	245	1756	329	1456	306	1597	405	1142	237	1336	254
45634	Bacteria	Terrabacteria group	Firmicutes	Bacilli	Lactobacillales	Streptococcaceae	Streptococcus	158	55	142	71	201	64	160	73	173	65	180	53	237	91	147	57	232	68	233	90	258	76	269	92	280	77	243	66	266	84	154	36	220	57	157	37	251	49	152	35	204	56
45657	Bacteria	Proteobacteria	delta/epsilon subdivisions	Deltaproteobacteria	Desulfobacterales	Desulfobacteraceae	Desulfonema	0	0	0	0	0	0	0	0	0	0	0	0	0	0	0	0	0	0	0	0	0	0	0	0	0	0	0	0	0	0	0	0	0	0	0	0	0	0	0	0	0	0
45658	Bacteria	Proteobacteria	Gammaproteobacteria	Vibrionales	Vibrionaceae	Vibrio	Vibrio scophthalmi	1687	227	2610	430	2465	344	1615	290	3341	703	2822	473	3911	698	2644	451	2568	287	4628	696	3121	353	2600	348	3500	578	3600	579	4416	891	2316	381	2774	534	2375	443	3324	650	2025	336	2838	514
45667	Bacteria	Terrabacteria group	Firmicutes	Bacilli	Bacillales	Bacillaceae	Halobacillus	407	5	360	3	618	3	476	7	638	2	558	1	559	9	406	0	612	6	647	2	802	2	754	1	669	1	528	5	576	4	428	8	569	0	461	0	485	3	347	1	550	4
45668	Bacteria	Terrabacteria group	Firmicutes	Bacilli	Bacillales	Bacillaceae	Halobacillus	1690	153	1729	189	2557	168	2213	182	2317	209	2128	168	2349	206	1820	124	2731	178	3049	205	3307	186	3494	168	2923	161	2270	172	2684	233	1575	138	2112	159	1790	142	2173	160	1552	98	2441	160
45669	Bacteria	Terrabacteria group	Firmicutes	Bacilli	Bacillales	Staphylococcaceae	Salinicoccus	0	0	0	0	0	0	0	0	0	0	0	0	0	0	0	0	0	0	0	0	0	0	0	0	0	0	0	0	0	0	0	0	0	0	0	0	0	0	0	0	0	0
45670	Bacteria	Terrabacteria group	Firmicutes	Bacilli	Bacillales	Staphylococcaceae	Salinicoccus	0	0	0	0	0	0	0	0	0	0	0	0	0	0	0	0	0	0	0	0	0	0	0	0	0	0	0	0	0	0	0	0	0	0	0	0	0	0	0	0	0	0
45972	Bacteria	Terrabacteria group	Firmicutes	Bacilli	Bacillales	Staphylococcaceae	Staphylococcus	205	79	208	129	289	72	267	106	310	176	261	83	292	130	258	88	317	73	299	161	387	82	402	112	386	97	295	103	330	162	205	65	227	110	204	62	232	118	162	75	282	78
46125	Bacteria	Terrabacteria group	Firmicutes	Bacilli	Lactobacillales	Aerococcaceae	Abiotrophia	914	80	905	99	1389	80	1108	71	1296	90	1208	75	1293	103	922	62	1510	73	1638	93	1813	102	1718	114	1474	108	1238	92	1485	110	887	61	1242	92	987	62	1141	82	822	65	1255	87
46126	Bacteria	Terrabacteria group	Firmicutes	Bacilli	Bacillales	Staphylococcaceae	Staphylococcus	350	81	326	108	545	84	400	94	620	86	492	76	595	103	402	69	535	107	626	108	706	84	640	79	600	92	598	98	689	127	400	57	453	74	409	72	444	98	274	52	411	89
46127	Bacteria	Terrabacteria group	Firmicutes	Bacilli	Bacillales	Staphylococcaceae	Staphylococcus	389	73	425	119	630	50	494	91	578	90	543	80	647	98	399	61	614	71	693	91	806	68	726	87	685	85	583	105	670	123	459	77	550	70	456	53	491	83	339	39	514	81
46165	Bacteria	Terrabacteria group	Actinobacteria	Actinomycetia	Streptosporangiales	Thermomonosporaceae	Actinomadura	0	2524	0	2385	0	3686	0	2466	0	2526	0	1965	0	1919	0	1478	0	2003	0	2207	0	3666	0	1937	0	1535	0	2081	0	2446	0	1781	0	3551	0	2842	0	2897	0	2281	0	2368
46234	Bacteria	Terrabacteria group	Cyanobacteria/Melainabacteria group	Cyanobacteria	Nostocales	Nostocaceae	Anabaena	1109	95	1119	121	1556	103	1593	118	1999	155	1763	81	2117	141	1472	97	2071	108	2001	93	2196	122	2703	117	2122	153	1775	121	2093	157	1424	62	1229	77	1180	52	1452	93	940	49	1504	110
46238	Bacteria	Terrabacteria group	Tenericutes	Mollicutes	Entomoplasmatales	Entomoplasmataceae	Entomoplasma	19	0	10	0	23	0	19	4	27	2	16	1	16	1	12	0	20	1	29	1	28	1	24	1	25	2	24	0	21	4	14	2	22	1	22	2	9	1	10	0	17	0
46239	Bacteria	Terrabacteria group	Tenericutes	Mollicutes	Entomoplasmatales	Entomoplasmataceae	Mesoplasma	126	25	107	50	187	24	147	34	169	46	150	18	167	43	122	22	201	22	215	32	213	22	206	46	191	34	172	37	162	50	97	22	131	42	121	22	143	41	67	19	164	41
46254	Bacteria	Terrabacteria group	Firmicutes	Bacilli	Lactobacillales	Lactobacillaceae	Oenococcus	553	32	458	46	775	50	646	32	731	51	676	43	627	48	488	21	849	56	834	62	1025	79	912	50	757	47	635	47	714	50	500	27	629	26	538	40	607	43	403	25	605	44
46255	Bacteria	Terrabacteria group	Firmicutes	Bacilli	Lactobacillales	Lactobacillaceae	Weissella	967	55	918	78	1557	98	1096	67	1257	118	1160	81	1293	108	957	44	1508	81	1465	118	1815	101	1677	77	1373	80	1190	98	1434	106	894	98	1100	116	984	76	1205	92	828	49	1164	59
46256	Bacteria	Terrabacteria group	Firmicutes	Bacilli	Lactobacillales	Lactobacillaceae	Weissella	274	48	302	65	422	47	285	52	411	76	330	57	391	64	283	27	414	52	491	80	585	40	510	43	469	54	372	52	454	80	308	49	358	47	313	44	331	63	235	30	337	59
46257	Bacteria	Proteobacteria	Gammaproteobacteria	Pseudomonadales	Pseudomonadaceae	Pseudomonas	Pseudomonas syringae group	42	15	37	9	53	23	37	6	54	18	56	23	64	32	31	19	54	12	65	15	69	22	45	27	81	36	63	34	78	22	44	18	44	17	39	16	53	18	33	16	49	16
46352	Bacteria	Terrabacteria group	Actinobacteria	Actinomycetia	Micrococcales	Microbacteriaceae	Agrococcus	0	184	0	181	0	262	0	152	0	151	0	129	0	133	0	107	0	161	0	157	0	240	0	121	0	144	0	145	0	168	0	127	0	238	0	169	0	180	0	147	0	173
46541	Bacteria	Thermotogae	Thermotogae	Thermotogales	Fervidobacteriaceae	Thermosipho	Thermosipho melanesiensis	1938	127	1681	168	2430	108	2576	178	1810	106	1662	101	1953	160	1379	84	2847	111	2586	154	2965	108	3984	146	2860	160	1762	191	2059	116	1296	77	1584	103	1341	69	1638	113	1221	61	2319	129
46626	Bacteria	Proteobacteria	Gammaproteobacteria	Enterobacterales	Enterobacteriaceae	Salmonella	Salmonella enterica	5	1	1	2	6	1	0	1	2	1	5	1	4	1	12	2	3	0	6	4	1	3	3	0	6	1	5	0	6	1	5	0	7	0	6	1	3	1	8	0	3	3
46677	Bacteria	Proteobacteria	Gammaproteobacteria	Pseudomonadales	Pseudomonadaceae	Pseudomonas	Pseudomonas agarici	0	593	0	892	0	878	0	531	0	977	0	891	0	1014	0	846	0	599	0	1160	0	963	0	595	0	872	0	953	0	1237	0	804	0	1158	0	1035	0	1126	0	776	0	894
46679	Bacteria	Proteobacteria	Gammaproteobacteria	Pseudomonadales	Pseudomonadaceae	Pseudomonas	Pseudomonas fluorescens group	576	503	684	737	1018	760	502	467	1300	883	1179	753	1302	898	923	672	866	511	1241	1009	1305	864	819	493	1098	713	1241	840	1585	1047	953	628	1170	960	1020	805	1123	951	768	680	906	765
46680	Bacteria	Proteobacteria	Gammaproteobacteria	Pseudomonadales	Pseudomonadaceae	Pseudomonas	Pseudomonas aeruginosa group	862	704	942	805	1467	1078	880	641	1686	896	1347	813	1566	778	1168	675	1092	657	1676	926	1751	1121	1228	600	1373	727	1512	805	1874	1026	1188	670	1588	1109	1254	972	1456	952	998	765	1178	781
46867	Bacteria	Terrabacteria group	Firmicutes	Clostridia	Eubacteriales	Clostridiaceae	Clostridium	1024	137	920	175	1287	141	1292	155	1111	166	1097	105	1247	149	833	87	1517	85	1565	137	1614	104	1956	116	1728	152	1162	138	1230	180	734	77	842	114	796	80	993	153	657	72	1400	140
46913	Bacteria	Proteobacteria	Alphaproteobacteria	Hyphomicrobiales	Devosiaceae	Devosia		604	52	657	57	1131	124	718	65	1602	161	1370	106	1483	108	943	76	990	70	1226	80	1606	169	1213	90	1092	69	1247	92	1528	89	1118	67	1378	144	1136	126	1153	130	791	62	867	71
47055	Bacteria	Synergistetes	Synergistia	Synergistales	Synergistaceae	Dethiosulfovibrio	Dethiosulfovibrio peptidovorans	0	0	0	0	0	0	0	0	0	0	0	0	0	0	0	0	0	0	0	0	0	0	0	0	0	0	0	0	0	0	0	0	0	0	0	0	0	0	0	0	0	0
47251	Bacteria	Terrabacteria group	Cyanobacteria/Melainabacteria group	Cyanobacteria	Pseudanabaenales	Leptolyngbyaceae	Leptolyngbya	1289	21	1345	31	2115	25	1589	35	2292	47	1880	56	2049	41	1548	17	2014	20	2366	72	2819	25	2395	42	2191	19	1883	20	2387	39	1573	16	1941	29	1519	36	1766	19	1296	9	1833	15
47312	Bacteria	Terrabacteria group	Actinobacteria	Actinomycetia	Corynebacteriales	Tsukamurellaceae	Tsukamurella	0	0	0	0	0	0	0	0	0	0	0	0	0	0	0	0	0	0	0	0	0	0	0	0	0	0	0	0	0	0	0	0	0	0	0	0	0	0	0	0	0	0
47420	Bacteria	Proteobacteria	Betaproteobacteria	Burkholderiales	Comamonadaceae	Hydrogenophaga		1753	873	2260	986	3286	1438	1702	810	3886	1278	3415	1127	3593	1030	2633	801	2644	851	4155	1096	4244	1540	2605	869	3016	899	3624	1079	4434	1317	2801	908	3630	1502	3067	1289	3260	1253	2355	949	2601	1039
47421	Bacteria	Proteobacteria	Betaproteobacteria	Burkholderiales	Comamonadaceae	Hydrogenophaga	Hydrogenophaga pseudoflava	3367	543	3902	577	6285	874	3260	530	7105	724	6168	666	6547	620	5109	537	4940	532	7349	748	7877	919	5201	530	5959	536	6528	634	8011	755	5054	505	6549	875	5691	784	5931	761	4232	588	4959	589
47466	Bacteria	Spirochaetes	Spirochaetia	Spirochaetales	Borreliaceae	Borrelia	Borrelia miyamotoi	380	82	423	125	542	91	536	137	516	133	433	97	563	121	366	67	618	79	658	81	700	75	751	109	701	115	516	109	527	117	338	71	455	98	339	77	447	87	298	44	544	82
47482	Bacteria	Terrabacteria group	Actinobacteria	Actinomycetia	Streptosporangiales	Streptosporangiaceae	Sphaerisporangium	0	0	0	0	0	0	0	0	0	0	0	0	0	0	0	0	0	0	0	0	0	0	0	0	0	0	0	0	0	0	0	0	0	0	0	0	0	0	0	0	0	0
47490	Bacteria	Terrabacteria group	Firmicutes	Clostridia	Thermoanaerobacterales	Thermoanaerobacterales Family III. Incertae Sedis	Thermoanaerobacterium	1123	138	1011	164	1463	157	1583	197	979	132	941	136	1135	179	872	79	1730	139	1563	194	1706	151	2382	155	1878	182	1001	139	1153	181	686	89	836	119	765	91	939	133	660	81	1422	168
47671	Bacteria	Proteobacteria	Betaproteobacteria	Burkholderiales	Burkholderiaceae	Lautropia	Lautropia mirabilis	3819	966	4615	1108	6742	1516	3286	858	7108	1200	6394	1226	6866	1102	5168	918	5200	965	8070	1419	8104	1589	4972	959	6214	1010	7040	1149	8479	1426	5211	967	6994	1411	6010	1351	6490	1335	4607	1063	5336	1192
47678	Bacteria	FCB group	Bacteroidetes/Chlorobi group	Bacteroidetes	Bacteroidia	Bacteroidales	Bacteroidaceae	1627	279	1515	318	1467	191	1493	279	1519	245	1374	205	2479	355	1418	210	2678	292	2570	365	1818	298	2506	369	3083	368	2065	294	2263	352	1087	197	1272	167	1056	170	2013	311	1115	165	2476	293
47714	Bacteria	Terrabacteria group	Firmicutes	Bacilli	Lactobacillales	Lactobacillaceae	Lacticaseibacillus	36	6	31	6	60	11	40	6	62	9	49	12	51	16	47	7	54	2	61	8	78	4	68	11	46	9	41	6	50	14	40	7	42	6	49	7	48	10	31	4	46	8
47715	Bacteria	Terrabacteria group	Firmicutes	Bacilli	Lactobacillales	Lactobacillaceae	Lacticaseibacillus	388	194	410	298	591	225	528	215	608	249	513	176	549	268	393	164	618	215	667	287	754	304	691	286	668	273	547	234	599	292	418	185	534	237	472	177	497	240	330	157	561	223
47716	Bacteria	Terrabacteria group	Actinobacteria	Actinomycetia	Streptomycetales	Streptomycetaceae	Streptomyces	279	162	250	141	426	205	289	149	393	168	368	111	371	151	249	103	386	142	379	145	563	202	441	131	347	116	406	119	431	133	365	114	380	217	337	175	348	185	267	118	351	118
47735	Bacteria	Proteobacteria	Gammaproteobacteria	Pasteurellales	Pasteurellaceae	Bibersteinia	Bibersteinia trehalosi	709	156	833	232	1029	217	648	115	1371	290	1179	279	1386	283	929	217	967	159	1398	266	1284	241	1174	136	1313	314	1372	304	1645	425	880	177	1142	298	972	204	1229	279	822	191	1068	253
[truncated: 15,256 more rows]
[truncated: 61 more columns]

## Sheet: Supplementary Table S2.2
Supplementary Table2.2: Percentage of reads classified in a sample at different taxonomic levels using a particular combination of classifier and reference database.
[truncated: 106 more rows]

[truncated: 2 more sheets: Supplementary Table S2.3, Supplementary Table S3]
